# Supplementary material for: Intellectual disability‐associated gene ftsj1 is responsible for 2′‐O‐methylation of specific tRNAs
Source: EMBO Rep. 2020 Jun 18;21(8):e50095. doi: 10.15252/embr.202050095 (PMC7403668; doi:10.15252/embr.202050095)
Supplement: Supplementary file 3 — Dataset EV1 [file EMBR-21-e50095-s003.xlsx]

## Sheet: Codon_Count
Dataset EV1
488 genes use more than 80% UUU in transcript encoding codon of Phe (either UUU or UUC)
Genecode_Transcript ID	Genecode_Gene ID	Gene_Symbol	Length (bp)	5'UTR(bp)	3'UTR(bp)	numbers of UUU	numbers of UUC	UUU /UUC>80%
ENST00000400301.4	ENSG00000090686.14	USP48	4309	237	1118	30	5	Pass
ENST00000308271.12	ENSG00000090686.14	USP48	4595	648	837	30	5	Pass
ENST00000374732.6	ENSG00000090686.14	USP48	3037	956	513	15	4
ENST00000529637.4	ENSG00000090686.14	USP48	3228	33	49	34	5	Pass
ENST00000526044.4	ENSG00000090686.14	USP48	549	142	0	3	1
ENST00000534705.4	ENSG00000090686.14	USP48	566	125	0	5	0	Pass
ENST00000421625.5	ENSG00000090686.14	USP48	2818	648	710	16	2	Pass
ENST00000527823.4	ENSG00000090686.14	USP48	554	409	0	2	0	Pass
ENST00000532737.1	ENSG00000090686.14	USP48	680	563	0	1	0	Pass
ENST00000477155.4	ENSG00000186409.13	CCDC30	3653	2048	157	4	2
ENST00000428554.5	ENSG00000186409.13	CCDC30	3063	557	152	9	2	Pass
ENST00000507855.4	ENSG00000186409.13	CCDC30	2445	567	157	4	2
ENST00000509712.4	ENSG00000186409.13	CCDC30	1566	431	194	4	0	Pass
ENST00000471390.4	ENSG00000186409.13	CCDC30	2559	81	2290	2	1
ENST00000342022.7	ENSG00000186409.13	CCDC30	3098	109	635	9	2	Pass
ENST00000340612.4	ENSG00000186409.13	CCDC30	2664	0	311	9	2	Pass
ENST00000262741.8	ENSG00000117461.13	PIK3R3	5609	689	3532	9	2	Pass
ENST00000372006.4	ENSG00000117461.13	PIK3R3	5019	99	3532	9	2	Pass
ENST00000420542.4	ENSG00000117461.13	PIK3R3	5174	256	3530	9	2	Pass
ENST00000423209.4	ENSG00000117461.13	PIK3R3	1884	663	10	9	2	Pass
ENST00000425892.2	ENSG00000117461.13	PIK3R3	753	133	0	3	1
ENST00000257177.7	ENSG00000134744.12	ZCCHC11	5743	144	659	48	12
ENST00000371544.6	ENSG00000134744.12	ZCCHC11	5858	262	659	48	12
ENST00000528642.4	ENSG00000134744.12	ZCCHC11	3854	244	0	37	7	Pass
ENST00000484723.5	ENSG00000134744.12	ZCCHC11	2910	190	0	31	4	Pass
ENST00000473856.4	ENSG00000134744.12	ZCCHC11	2047	231	782	3	0	Pass
ENST00000355809.4	ENSG00000134744.12	ZCCHC11	2152	156	1064	3	0	Pass
ENST00000470626.1	ENSG00000134744.12	ZCCHC11	883	621	0	0	0
ENST00000524582.1	ENSG00000134744.12	ZCCHC11	539	307	0	0	0
ENST00000371514.6	ENSG00000116171.15	SCP2	2811	167	998	20	5
ENST00000478631.5	ENSG00000116171.15	SCP2	5204	119	3982	13	2	Pass
ENST00000528311.4	ENSG00000116171.15	SCP2	1896	295	198	18	4	Pass
ENST00000371509.7	ENSG00000116171.15	SCP2	1889	110	265	19	5
ENST00000407246.5	ENSG00000116171.15	SCP2	2239	110	555	19	5
ENST00000371513.8	ENSG00000116171.15	SCP2	2003	78	954	12	2	Pass
ENST00000430330.5	ENSG00000116171.15	SCP2	938	92	421	6	3
ENST00000408941.6	ENSG00000116171.15	SCP2	1298	82	1034	4	0	Pass
ENST00000435345.5	ENSG00000116171.15	SCP2	894	52	408	7	3
ENST00000488965.1	ENSG00000116171.15	SCP2	3926	46	3698	4	0	Pass
ENST00000371244.7	ENSG00000162409.9	PRKAA2	9347	65	7621	18	3	Pass
ENST00000610361.1	ENSG00000162409.9	PRKAA2	9280	0	7620	18	3	Pass
ENST00000498273.1	ENSG00000240563.1	L1TD1	3849	294	955	24	5	Pass
ENST00000452143.4	ENSG00000162607.11	USP1	893	334	0	7	1	Pass
ENST00000442679.4	ENSG00000162607.11	USP1	502	238	0	3	1
ENST00000371146.4	ENSG00000162607.11	USP1	3507	327	820	24	2	Pass
ENST00000339950.4	ENSG00000162607.11	USP1	3996	814	822	24	2	Pass
ENST00000251157.8	ENSG00000116641.14	DOCK7	7180	103	685	73	21
ENST00000340370.8	ENSG00000116641.14	DOCK7	6864	17	515	73	21
ENST00000614472.3	ENSG00000116641.14	DOCK7	2460	0	47	30	4	Pass
ENST00000404627.2	ENSG00000116641.14	DOCK7	2591	17	673	21	4	Pass
ENST00000371129.3	ENSG00000132855.4	ANGPTL3	2805	79	1341	15	3	Pass
ENST00000371072.7	ENSG00000162437.13	RAVER2	4362	77	2246	17	3	Pass
ENST00000294428.6	ENSG00000162437.13	RAVER2	4398	77	2243	17	4	Pass
ENST00000418058.1	ENSG00000162437.13	RAVER2	2531	122	1906	2	1
ENST00000319942.6	ENSG00000137955.14	RABGGTB	1496	70	428	11	2	Pass
ENST00000370826.3	ENSG00000137955.14	RABGGTB	512	40	11	3	1
ENST00000370794.6	ENSG00000077254.13	USP33	4327	260	1329	32	6	Pass
ENST00000370793.4	ENSG00000077254.13	USP33	4502	346	1325	33	6	Pass
ENST00000357428.4	ENSG00000077254.13	USP33	4155	0	1325	33	6	Pass
ENST00000370792.6	ENSG00000077254.13	USP33	2917	346	82	28	5	Pass
ENST00000524536.4	ENSG00000077254.13	USP33	949	341	0	5	0	Pass
ENST00000530709.4	ENSG00000077254.13	USP33	549	216	0	2	0	Pass
ENST00000524778.1	ENSG00000077254.13	USP33	389	170	0	1	0	Pass
ENST00000370791.6	ENSG00000180488.13	FAM73A	5288	31	3356	30	3	Pass
ENST00000443751.3	ENSG00000180488.13	FAM73A	6409	31	4474	30	3	Pass
ENST00000477627.2	ENSG00000180488.13	FAM73A	500	299	0	6	0	Pass
ENST00000401035.6	ENSG00000162614.17	NEXN	1263	298	0	9	0	Pass
ENST00000330010.11	ENSG00000162614.17	NEXN	3195	296	1061	18	2	Pass
ENST00000334785.10	ENSG00000162614.17	NEXN	2607	183	394	19	2	Pass
ENST00000440324.4	ENSG00000162614.17	NEXN	1456	149	0	12	0	Pass
ENST00000452835.1	ENSG00000137959.14	IFI44L	554	261	0	2	0	Pass
ENST00000370751.8	ENSG00000137959.14	IFI44L	5874	178	4335	11	2	Pass
ENST00000359242.6	ENSG00000122417.14	ODF2L	7560	281	5366	8	2
ENST00000370566.6	ENSG00000122417.14	ODF2L	2155	366	11	10	1	Pass
ENST00000294678.5	ENSG00000122417.14	ODF2L	4267	306	2096	8	1	Pass
ENST00000317336.10	ENSG00000122417.14	ODF2L	4376	368	2095	8	2
ENST00000488879.5	ENSG00000122417.14	ODF2L	1422	312	976	2	0	Pass
ENST00000479890.4	ENSG00000122417.14	ODF2L	1002	271	0	3	0	Pass
ENST00000394733.2	ENSG00000122417.14	ODF2L	648	500	0	3	0	Pass
ENST00000478286.2	ENSG00000122417.14	ODF2L	1650	349	1116	3	0	Pass
ENST00000486215.1	ENSG00000122417.14	ODF2L	311	91	35	3	0	Pass
ENST00000316005.10	ENSG00000065243.17	PKN2	2632	358	457	15	4
ENST00000370521.6	ENSG00000065243.17	PKN2	6121	358	2806	37	7	Pass
ENST00000370505.6	ENSG00000065243.17	PKN2	2298	500	833	10	1	Pass
ENST00000370513.8	ENSG00000065243.17	PKN2	2890	7	70	34	7	Pass
ENST00000394583.6	ENSG00000162664.15	ZNF326	1956	145	1647	1	2
ENST00000340281.7	ENSG00000162664.15	ZNF326	2729	142	836	19	5
ENST00000361911.8	ENSG00000162664.15	ZNF326	1538	123	1200	1	1
ENST00000370447.3	ENSG00000162664.15	ZNF326	9433	120	7829	15	3	Pass
ENST00000370425.6	ENSG00000162669.14	HFM1	4931	98	523	58	13	Pass
ENST00000448819.4	ENSG00000162669.14	HFM1	540	85	0	11	4
ENST00000427444.1	ENSG00000162669.14	HFM1	672	82	0	9	3
ENST00000455133.1	ENSG00000162669.14	HFM1	596	181	0	6	1	Pass
ENST00000234626.9	ENSG00000097046.11	CDC7	3173	118	1328	19	4	Pass
ENST00000428239.4	ENSG00000097046.11	CDC7	3313	258	1328	19	4	Pass
ENST00000426137.1	ENSG00000097046.11	CDC7	701	228	0	7	1	Pass
ENST00000370331.4	ENSG00000067208.13	EVI5	7403	9	4959	24	3	Pass
ENST00000540033.2	ENSG00000067208.13	EVI5	7436	9	4959	24	3	Pass
ENST00000540243.4	ENSG00000143033.16	MTF2	3845	316	2051	11	2	Pass
ENST00000545708.4	ENSG00000143033.16	MTF2	4046	517	2051	11	2	Pass
ENST00000370298.7	ENSG00000143033.16	MTF2	4125	288	2053	14	3	Pass
ENST00000370303.4	ENSG00000143033.16	MTF2	1951	215	123	11	2	Pass
ENST00000343253.10	ENSG00000122483.16	CCDC18	4867	501	0	19	3	Pass
ENST00000401026.6	ENSG00000122483.16	CCDC18	4552	521	129	12	2	Pass
ENST00000609116.4	ENSG00000117569.17	PTBP2	12014	81	10332	17	3	Pass
ENST00000370198.4	ENSG00000117569.17	PTBP2	3054	54	1387	17	3	Pass
ENST00000370197.4	ENSG00000117569.17	PTBP2	3057	54	1387	17	3	Pass
ENST00000426398.2	ENSG00000117569.17	PTBP2	3027	42	1387	17	3	Pass
ENST00000370155.6	ENSG00000117620.11	SLC35A3	2347	391	976	16	3	Pass
ENST00000465289.4	ENSG00000117620.11	SLC35A3	5533	391	4477	8	1	Pass
ENST00000427993.5	ENSG00000117620.11	SLC35A3	1759	300	479	16	3	Pass
ENST00000533028.4	ENSG00000117620.11	SLC35A3	5218	226	4012	16	3	Pass
ENST00000370153.4	ENSG00000117620.11	SLC35A3	5703	100	4497	16	3	Pass
ENST00000532693.4	ENSG00000117620.11	SLC35A3	563	308	0	1	1
ENST00000422078.1	ENSG00000117620.11	SLC35A3	748	73	0	9	2	Pass
ENST00000370025.7	ENSG00000134186.10	PRPF38B	3693	268	1782	9	2	Pass
ENST00000370022.8	ENSG00000134186.10	PRPF38B	1591	267	749	5	4
ENST00000370021.1	ENSG00000134186.10	PRPF38B	3728	636	1782	8	1	Pass
ENST00000369738.7	ENSG00000173947.12	PIFO	2627	364	1685	10	2	Pass
ENST00000369737.4	ENSG00000173947.12	PIFO	746	32	235	9	2	Pass
ENST00000369373.8	ENSG00000162825.15	NBPF8	18760	192	1625	72	7	Pass
ENST00000392971.5	ENSG00000162825.15	NBPF8	18450	1199	1625	68	4	Pass
ENST00000622803.3	ENSG00000162825.15	NBPF8	3689	16	905	14	5
ENST00000594479.6	ENSG00000162825.15	NBPF8	3670	16	886	14	5
ENST00000620821.1	ENSG00000162825.15	NBPF8	2051	172	977	2	3
ENST00000621744.3	ENSG00000271383.5	NBPF19	14425	1269	1622	52	7	Pass
ENST00000578189.1	ENSG00000271383.5	NBPF19	5034	445	3876	4	5
ENST00000611931.3	ENSG00000271383.5	NBPF19	2051	172	977	4	3
ENST00000612881.3	ENSG00000271383.5	NBPF19	3715	0	2814	4	3
ENST00000369227.7	ENSG00000271383.5	NBPF19	3670	16	886	15	5
ENST00000368801.2	ENSG00000197915.5	HRNR	9623	75	993	31	7	Pass
ENST00000388718.5	ENSG00000143520.6	FLG2	9124	72	1874	50	6	Pass
ENST00000255040.2	ENSG00000132703.3	APCS	926	96	156	9	2	Pass
ENST00000367942.3	ENSG00000118217.5	ATF6	7496	66	5415	12	2	Pass
ENST00000367498.6	ENSG00000116679.14	IVNS1ABP	4199	622	1646	18	4	Pass
ENST00000367497.1	ENSG00000116679.14	IVNS1ABP	746	50	286	5	2
ENST00000391997.2	ENSG00000116703.13	PDC	1242	87	412	10	2	Pass
ENST00000497198.1	ENSG00000116703.13	PDC	1174	191	396	8	2
ENST00000367429.7	ENSG00000000971.14	CFH	4127	239	190	24	6
ENST00000630130.1	ENSG00000000971.14	CFH	1658	72	234	13	0	Pass
ENST00000359637.2	ENSG00000000971.14	CFH	1454	61	233	10	0	Pass
ENST00000608469.4	ENSG00000134365.11	CFHR4	1601	428	565	3	1
ENST00000367416.5	ENSG00000134365.11	CFHR4	2178	136	306	15	4
ENST00000251424.7	ENSG00000134365.11	CFHR4	1292	68	226	9	2	Pass
ENST00000367418.2	ENSG00000134365.11	CFHR4	1066	47	21	9	2	Pass
ENST00000367405.4	ENSG00000177888.7	ZBTB41	8478	68	5678	34	4	Pass
ENST00000451804.5	ENSG00000123843.11	C4BPB	985	161	63	9	2	Pass
ENST00000367078.6	ENSG00000123843.11	C4BPB	978	154	63	9	2	Pass
ENST00000452902.5	ENSG00000123843.11	C4BPB	742	198	0	7	2
ENST00000243611.8	ENSG00000123843.11	C4BPB	1117	293	63	9	2	Pass
ENST00000367076.6	ENSG00000123843.11	C4BPB	1113	292	63	9	2	Pass
ENST00000391923.1	ENSG00000123843.11	C4BPB	949	128	60	9	2	Pass
ENST00000358170.5	ENSG00000117335.17	CD46	3371	155	2035	14	2	Pass
ENST00000354848.4	ENSG00000117335.17	CD46	3233	155	1921	13	2	Pass
ENST00000322918.8	ENSG00000117335.17	CD46	3124	155	1917	13	2	Pass
ENST00000367042.4	ENSG00000117335.17	CD46	3326	155	2035	14	2	Pass
ENST00000367041.4	ENSG00000117335.17	CD46	3281	155	2035	14	2	Pass
ENST00000357714.4	ENSG00000117335.17	CD46	3188	155	1921	13	2	Pass
ENST00000322875.7	ENSG00000117335.17	CD46	3278	155	1921	13	2	Pass
ENST00000367047.4	ENSG00000117335.17	CD46	3089	155	1921	12	1	Pass
ENST00000360212.5	ENSG00000117335.17	CD46	3081	97	1914	13	2	Pass
ENST00000480003.4	ENSG00000117335.17	CD46	1258	89	54	13	2	Pass
ENST00000367019.4	ENSG00000143469.15	SYT14	2997	90	1180	16	4
ENST00000537238.4	ENSG00000143469.15	SYT14	5208	409	3243	14	3	Pass
ENST00000629778.1	ENSG00000143469.15	SYT14	2549	0	688	16	6
ENST00000472886.4	ENSG00000143469.15	SYT14	2966	13	1283	16	3	Pass
ENST00000399639.5	ENSG00000143469.15	SYT14	11880	323	10757	7	1	Pass
ENST00000367015.4	ENSG00000143469.15	SYT14	5094	290	3248	14	3	Pass
ENST00000408888.6	ENSG00000188739.13	RBM34	2054	230	529	14	1	Pass
ENST00000429912.1	ENSG00000188739.13	RBM34	667	31	0	2	3
ENST00000366603.5	ENSG00000054267.19	ARID4B	5946	376	1629	23	3	Pass
ENST00000349213.6	ENSG00000054267.19	ARID4B	5811	499	1629	22	3	Pass
ENST00000264183.6	ENSG00000054267.19	ARID4B	6067	497	1629	23	3	Pass
ENST00000421364.4	ENSG00000054267.19	ARID4B	5151	414	1273	22	3	Pass
ENST00000418304.1	ENSG00000054267.19	ARID4B	1759	309	0	16	2	Pass
ENST00000366560.3	ENSG00000091483.6	FH	1797	38	224	15	2	Pass
ENST00000366535.3	ENSG00000035687.9	ADSS	2780	316	1091	16	3	Pass
ENST00000338086.8	ENSG00000055917.14	PUM2	6112	22	2893	32	6	Pass
ENST00000319801.8	ENSG00000055917.14	PUM2	6002	318	2892	27	6	Pass
ENST00000361078.5	ENSG00000055917.14	PUM2	6251	330	2892	29	6	Pass
ENST00000403432.4	ENSG00000055917.14	PUM2	3594	123	274	32	6	Pass
ENST00000442400.4	ENSG00000055917.14	PUM2	955	74	0	12	0	Pass
ENST00000429419.5	ENSG00000055917.14	PUM2	547	42	380	1	1
ENST00000432105.4	ENSG00000055917.14	PUM2	584	86	388	1	0	Pass
ENST00000446940.4	ENSG00000055917.14	PUM2	525	114	301	1	0	Pass
ENST00000424110.1	ENSG00000055917.14	PUM2	546	441	0	2	0	Pass
ENST00000401605.4	ENSG00000115295.18	CLIP4	2322	257	263	24	3	Pass
ENST00000401617.5	ENSG00000115295.18	CLIP4	2162	407	37	19	3	Pass
ENST00000415891.4	ENSG00000115295.18	CLIP4	2269	221	558	22	4	Pass
ENST00000404424.4	ENSG00000115295.18	CLIP4	2480	331	29	25	4	Pass
ENST00000456385.4	ENSG00000115295.18	CLIP4	2311	286	1729	9	1	Pass
ENST00000320081.8	ENSG00000115295.18	CLIP4	4293	254	1919	25	4	Pass
ENST00000449202.4	ENSG00000115295.18	CLIP4	826	181	0	13	1	Pass
ENST00000438819.1	ENSG00000115295.18	CLIP4	562	282	0	4	0	Pass
ENST00000357055.6	ENSG00000152683.13	SLC30A6	4758	59	3398	21	5	Pass
ENST00000435660.4	ENSG00000152683.13	SLC30A6	4776	59	3398	23	5	Pass
ENST00000440718.4	ENSG00000152683.13	SLC30A6	573	36	0	11	4
ENST00000379343.5	ENSG00000152683.13	SLC30A6	2354	36	810	26	5	Pass
ENST00000454324.4	ENSG00000152683.13	SLC30A6	2359	36	2141	5	1	Pass
ENST00000449777.4	ENSG00000152683.13	SLC30A6	2207	36	2073	4	0	Pass
ENST00000282587.8	ENSG00000152683.13	SLC30A6	5089	36	3665	25	5	Pass
ENST00000406369.2	ENSG00000152683.13	SLC30A6	4589	38	3385	18	4	Pass
ENST00000457724.2	ENSG00000152683.13	SLC30A6	570	18	181	10	1	Pass
ENST00000421745.5	ENSG00000115760.12	BIRC6	15703	133	994	105	25	Pass
ENST00000428621.4	ENSG00000162994.14	CLHC1	2052	120	1651	3	2
ENST00000407122.4	ENSG00000162994.14	CLHC1	2139	236	140	19	2	Pass
ENST00000401408.4	ENSG00000162994.14	CLHC1	2248	345	140	19	2	Pass
ENST00000406076.4	ENSG00000162994.14	CLHC1	1777	260	120	15	2	Pass
ENST00000451916.1	ENSG00000162994.14	CLHC1	616	373	0	2	0	Pass
ENST00000403506.1	ENSG00000162994.14	CLHC1	430	289	0	1	0	Pass
ENST00000425841.1	ENSG00000162994.14	CLHC1	499	446	0	0	0
ENST00000403721.4	ENSG00000085760.13	MTIF2	2386	148	52	13	3	Pass
ENST00000263629.7	ENSG00000085760.13	MTIF2	2528	315	27	13	3	Pass
ENST00000394600.6	ENSG00000085760.13	MTIF2	2221	9	26	13	3	Pass
ENST00000366137.5	ENSG00000085760.13	MTIF2	955	736	0	2	0	Pass
ENST00000441307.4	ENSG00000085760.13	MTIF2	583	370	0	2	0	Pass
ENST00000404297.1	ENSG00000085760.13	MTIF2	437	225	0	2	0	Pass
ENST00000420637.4	ENSG00000085760.13	MTIF2	517	437	0	1	0	Pass
ENST00000417363.4	ENSG00000085760.13	MTIF2	566	534	0	0	0
ENST00000412530.1	ENSG00000085760.13	MTIF2	580	557	0	0	0
ENST00000336838.9	ENSG00000115355.14	CCDC88A	9505	533	3357	24	7
ENST00000263630.11	ENSG00000115355.14	CCDC88A	9667	776	3357	23	7
ENST00000413716.5	ENSG00000115355.14	CCDC88A	9586	841	3352	23	5	Pass
ENST00000436346.4	ENSG00000115355.14	CCDC88A	9811	841	3352	24	7
ENST00000621814.3	ENSG00000115355.14	CCDC88A	3089	758	103	10	1	Pass
ENST00000430086.1	ENSG00000115355.14	CCDC88A	582	139	0	5	0	Pass
ENST00000238714.6	ENSG00000115421.11	PAPOLG	4263	248	1802	22	6
ENST00000414060.4	ENSG00000115421.11	PAPOLG	3511	198	2606	14	3	Pass
ENST00000456262.4	ENSG00000170264.11	FAM161A	3579	50	3098	3	1
ENST00000404929.4	ENSG00000170264.11	FAM161A	3762	11	1598	17	4	Pass
ENST00000405894.3	ENSG00000170264.11	FAM161A	3684	101	1598	17	4	Pass
ENST00000307507.3	ENSG00000170264.11	FAM161A	1897	22	1645	0	1
ENST00000358912.4	ENSG00000197329.10	PELI1	3750	442	2049	16	2	Pass
ENST00000272342.5	ENSG00000143971.7	ETAA1	3418	129	506	25	2	Pass
ENST00000433529.5	ENSG00000116001.14	TIA1	4647	210	3274	13	3	Pass
ENST00000415783.5	ENSG00000116001.14	TIA1	4633	229	3274	13	3	Pass
ENST00000282574.7	ENSG00000116001.14	TIA1	3823	149	2514	13	3	Pass
ENST00000445587.4	ENSG00000116001.14	TIA1	1440	179	401	12	2	Pass
ENST00000454815.5	ENSG00000116001.14	TIA1	911	566	0	4	1
ENST00000416149.5	ENSG00000116001.14	TIA1	821	23	151	10	2	Pass
ENST00000474809.5	ENSG00000116001.14	TIA1	915	227	251	6	1	Pass
ENST00000477044.5	ENSG00000116001.14	TIA1	904	180	236	5	0	Pass
ENST00000359901.7	ENSG00000196912.11	ANKRD36B	4297	35	198	16	2	Pass
ENST00000497329.5	ENSG00000196912.11	ANKRD36B	649	39	194	2	0	Pass
ENST00000258459.10	ENSG00000196912.11	ANKRD36B	5986	279	1643	16	2	Pass
ENST00000438709.5	ENSG00000196912.11	ANKRD36B	6067	1323	1643	11	4
ENST00000443455.4	ENSG00000196912.11	ANKRD36B	1661	178	761	4	1
ENST00000419390.2	ENSG00000196912.11	ANKRD36B	1169	129	522	3	1
ENST00000309863.9	ENSG00000135968.18	GCC2	7537	713	1767	19	7
ENST00000409821.4	ENSG00000135968.18	GCC2	786	43	0	3	0	Pass
ENST00000482325.4	ENSG00000135968.18	GCC2	6772	34	6598	0	0
ENST00000409896.1	ENSG00000135968.18	GCC2	2908	158	0	16	2	Pass
ENST00000614209.1	ENSG00000135968.18	GCC2	2356	286	16	14	2	Pass
ENST00000409871.4	ENSG00000188177.12	ZC3H6	11542	400	7570	33	7	Pass
ENST00000343936.4	ENSG00000188177.12	ZC3H6	11539	393	7574	33	7	Pass
ENST00000285814.7	ENSG00000155438.10	NIFK	1734	72	778	13	3	Pass
ENST00000447132.4	ENSG00000155438.10	NIFK	759	264	0	7	1	Pass
ENST00000451734.1	ENSG00000155438.10	NIFK	559	60	0	11	1	Pass
ENST00000389682.6	ENSG00000211460.10	TSN	3420	246	2485	10	3
ENST00000536142.4	ENSG00000211460.10	TSN	3328	234	2645	7	2
ENST00000409193.1	ENSG00000211460.10	TSN	1436	469	293	10	2	Pass
ENST00000241416.10	ENSG00000121989.13	ACVR2A	5728	635	3549	17	3	Pass
ENST00000535787.4	ENSG00000121989.13	ACVR2A	5166	395	3551	12	2	Pass
ENST00000404590.1	ENSG00000121989.13	ACVR2A	2367	169	654	17	3	Pass
ENST00000264169.5	ENSG00000115947.12	ORC4	6598	173	5112	21	2	Pass
ENST00000535373.4	ENSG00000115947.12	ORC4	6710	285	5112	21	2	Pass
ENST00000536575.4	ENSG00000115947.12	ORC4	6328	155	5112	19	2	Pass
ENST00000540442.4	ENSG00000115947.12	ORC4	6472	269	5112	19	2	Pass
ENST00000392857.8	ENSG00000115947.12	ORC4	6530	107	5110	21	2	Pass
ENST00000416719.4	ENSG00000115947.12	ORC4	571	134	0	5	0	Pass
ENST00000457954.4	ENSG00000115947.12	ORC4	647	262	0	2	0	Pass
ENST00000440042.1	ENSG00000115947.12	ORC4	552	169	0	2	0	Pass
ENST00000243347.4	ENSG00000123610.4	TNFAIP6	1424	74	514	13	3	Pass
ENST00000539065.4	ENSG00000136536.13	MARCH7	3303	163	1230	15	3	Pass
ENST00000409175.4	ENSG00000136536.13	MARCH7	2402	259	26	18	3	Pass
ENST00000259050.7	ENSG00000136536.13	MARCH7	5922	121	3684	18	3	Pass
ENST00000421037.1	ENSG00000136536.13	MARCH7	559	254	0	2	0	Pass
ENST00000409591.4	ENSG00000136536.13	MARCH7	2147	78	66	17	3	Pass
ENST00000295240.6	ENSG00000163093.10	BBS5	3475	375	2072	14	2	Pass
ENST00000392663.5	ENSG00000163093.10	BBS5	3107	70	2072	13	2	Pass
ENST00000443151.1	ENSG00000163093.10	BBS5	583	51	368	0	1
ENST00000513963.1	ENSG00000251569.1	RP11-724O16.1	1935	73	225	19	4	Pass
ENST00000453153.5	ENSG00000138399.16	FASTKD1	2967	346	75	40	10
ENST00000453929.5	ENSG00000138399.16	FASTKD1	2791	305	69	37	9	Pass
ENST00000417376.4	ENSG00000138399.16	FASTKD1	687	374	0	4	0	Pass
ENST00000438035.4	ENSG00000138399.16	FASTKD1	1045	285	0	13	3	Pass
ENST00000445210.1	ENSG00000138399.16	FASTKD1	1850	1021	0	14	3	Pass
ENST00000616524.3	ENSG00000144362.10	PHOSPHO2	1253	517	8	14	3	Pass
ENST00000616481.3	ENSG00000144362.10	PHOSPHO2	1252	516	8	14	3	Pass
ENST00000617738.3	ENSG00000144362.10	PHOSPHO2	1053	317	8	14	3	Pass
ENST00000359744.6	ENSG00000144362.10	PHOSPHO2	1125	387	10	14	3	Pass
ENST00000438838.4	ENSG00000144362.10	PHOSPHO2	468	300	0	5	0	Pass
ENST00000438710.4	ENSG00000144362.10	PHOSPHO2	908	500	0	11	3
ENST00000449906.4	ENSG00000144362.10	PHOSPHO2	631	483	0	4	0	Pass
ENST00000452242.4	ENSG00000077380.14	DYNC1I2	980	227	0	4	2
ENST00000340296.7	ENSG00000077380.14	DYNC1I2	2589	227	521	16	4
ENST00000397119.6	ENSG00000077380.14	DYNC1I2	2604	166	519	17	4	Pass
ENST00000410079.6	ENSG00000077380.14	DYNC1I2	2159	165	99	17	4	Pass
ENST00000438879.4	ENSG00000077380.14	DYNC1I2	808	164	0	2	0	Pass
ENST00000508530.4	ENSG00000077380.14	DYNC1I2	2494	135	521	16	4
ENST00000409197.4	ENSG00000077380.14	DYNC1I2	2572	210	521	16	4
ENST00000456808.4	ENSG00000077380.14	DYNC1I2	741	177	0	2	0	Pass
ENST00000409317.4	ENSG00000077380.14	DYNC1I2	2196	174	121	16	4
ENST00000409773.4	ENSG00000077380.14	DYNC1I2	2583	138	526	17	4	Pass
ENST00000411953.4	ENSG00000077380.14	DYNC1I2	582	127	0	1	0	Pass
ENST00000409453.4	ENSG00000077380.14	DYNC1I2	2552	106	530	17	4	Pass
ENST00000445378.4	ENSG00000077380.14	DYNC1I2	566	90	108	0	1
ENST00000435234.4	ENSG00000077380.14	DYNC1I2	1047	131	0	7	2
ENST00000443458.4	ENSG00000077380.14	DYNC1I2	589	169	0	1	0	Pass
ENST00000412370.4	ENSG00000077380.14	DYNC1I2	577	164	0	1	0	Pass
ENST00000423910.4	ENSG00000077380.14	DYNC1I2	585	64	0	2	0	Pass
ENST00000425485.4	ENSG00000077380.14	DYNC1I2	622	64	0	1	0	Pass
ENST00000430778.4	ENSG00000077380.14	DYNC1I2	566	235	0	0	0
ENST00000422646.1	ENSG00000077380.14	DYNC1I2	564	10	0	1	0	Pass
ENST00000310015.9	ENSG00000172845.12	SP3	6359	530	3481	10	2	Pass
ENST00000272748.7	ENSG00000144320.12	KIAA1715	7610	247	6074	16	3	Pass
ENST00000544803.4	ENSG00000144320.12	KIAA1715	7647	196	6069	16	3	Pass
ENST00000409660.4	ENSG00000144320.12	KIAA1715	2028	315	793	8	1	Pass
ENST00000392540.5	ENSG00000144320.12	KIAA1715	528	185	0	7	2
ENST00000445472.1	ENSG00000144320.12	KIAA1715	639	389	0	7	0	Pass
ENST00000392524.5	ENSG00000170144.17	HNRNPA3	2067	236	692	18	1	Pass
ENST00000411529.5	ENSG00000170144.17	HNRNPA3	5688	50	4565	18	1	Pass
ENST00000435711.4	ENSG00000170144.17	HNRNPA3	1731	27	565	18	1	Pass
ENST00000409117.6	ENSG00000204311.10	DFNB59	1531	355	115	18	4	Pass
ENST00000375129.7	ENSG00000204311.10	DFNB59	1202	142	0	18	4	Pass
ENST00000428443.6	ENSG00000187231.12	SESTD1	10615	316	8206	18	2	Pass
ENST00000440010.4	ENSG00000187231.12	SESTD1	619	180	0	5	2
ENST00000435047.4	ENSG00000187231.12	SESTD1	681	251	0	4	2
ENST00000452991.1	ENSG00000187231.12	SESTD1	460	151	25	1	1
ENST00000616986.3	ENSG00000077232.15	DNAJC10	5783	645	2892	33	10
ENST00000264065.10	ENSG00000077232.15	DNAJC10	20129	414	17331	34	10
ENST00000537515.4	ENSG00000077232.15	DNAJC10	1669	19	649	14	2	Pass
ENST00000418559.4	ENSG00000077232.15	DNAJC10	2988	0	2159	13	2	Pass
ENST00000613960.1	ENSG00000077232.15	DNAJC10	1010	0	475	8	1	Pass
ENST00000442895.5	ENSG00000163002.11	NUP35	616	385	0	1	1
ENST00000446612.4	ENSG00000163002.11	NUP35	470	123	0	1	1
ENST00000409798.4	ENSG00000163002.11	NUP35	1470	232	306	9	1	Pass
ENST00000455063.4	ENSG00000163002.11	NUP35	342	181	0	1	1
ENST00000295119.7	ENSG00000163002.11	NUP35	1633	102	548	10	1	Pass
ENST00000374930.6	ENSG00000163002.11	NUP35	998	45	492	2	2
ENST00000452137.1	ENSG00000163002.11	NUP35	755	0	343	2	1
ENST00000304698.8	ENSG00000144369.11	FAM171B	5826	202	3141	18	4	Pass
ENST00000612606.1	ENSG00000144369.11	FAM171B	940	93	128	6	1	Pass
ENST00000264151.8	ENSG00000128694.10	OSGEPL1	1885	102	536	15	2	Pass
ENST00000519810.4	ENSG00000128694.10	OSGEPL1	2216	342	777	15	2	Pass
ENST00000522700.4	ENSG00000128694.10	OSGEPL1	1779	533	0	15	2	Pass
ENST00000520350.1	ENSG00000128694.10	OSGEPL1	945	422	0	8	0	Pass
ENST00000517895.4	ENSG00000128694.10	OSGEPL1	914	245	0	10	1	Pass
ENST00000521630.1	ENSG00000128694.10	OSGEPL1	874	264	0	10	1	Pass
ENST00000260950.4	ENSG00000138379.4	MSTN	2822	132	1560	12	2	Pass
ENST00000604458.1	ENSG00000270757.1	HSPE1-MOB4	890	23	79	12	2	Pass
ENST00000233892.7	ENSG00000115540.13	MOB4	3785	149	3052	8	1	Pass
ENST00000409916.4	ENSG00000115540.13	MOB4	829	277	169	8	0	Pass
ENST00000323303.7	ENSG00000115540.13	MOB4	3986	254	3052	9	2	Pass
ENST00000448447.5	ENSG00000115540.13	MOB4	1021	39	365	8	1	Pass
ENST00000417097.4	ENSG00000115540.13	MOB4	1198	12	1046	1	1
ENST00000409355.2	ENSG00000115540.13	MOB4	1130	2	970	0	0
ENST00000409360.1	ENSG00000115540.13	MOB4	1447	231	632	8	1	Pass
ENST00000416668.4	ENSG00000226124.5	FTCDNL1	944	440	268	1	0	Pass
ENST00000420922.5	ENSG00000226124.5	FTCDNL1	772	121	304	1	1
ENST00000420128.4	ENSG00000226124.5	FTCDNL1	1021	410	192	3	3
ENST00000622774.1	ENSG00000226124.5	FTCDNL1	1997	387	1164	10	2	Pass
ENST00000439084.4	ENSG00000196141.11	SPATS2L	584	301	0	3	0	Pass
ENST00000409718.4	ENSG00000196141.11	SPATS2L	2648	471	498	8	2
ENST00000358677.8	ENSG00000196141.11	SPATS2L	6156	246	4231	8	2
ENST00000409988.6	ENSG00000196141.11	SPATS2L	2698	522	497	8	2
ENST00000409385.4	ENSG00000196141.11	SPATS2L	2320	324	497	5	2
ENST00000439395.4	ENSG00000196141.11	SPATS2L	561	214	0	3	0	Pass
ENST00000444012.4	ENSG00000196141.11	SPATS2L	605	533	0	0	0
ENST00000451764.5	ENSG00000196141.11	SPATS2L	2250	501	70	8	2
ENST00000360760.8	ENSG00000196141.11	SPATS2L	2119	149	498	8	2
ENST00000423749.4	ENSG00000196141.11	SPATS2L	771	351	0	3	0	Pass
ENST00000428692.4	ENSG00000196141.11	SPATS2L	541	501	0	0	0
ENST00000457757.4	ENSG00000196141.11	SPATS2L	835	270	0	3	0	Pass
ENST00000453663.4	ENSG00000196141.11	SPATS2L	637	55	0	4	0	Pass
ENST00000409140.6	ENSG00000196141.11	SPATS2L	2463	286	498	8	2
ENST00000409755.6	ENSG00000196141.11	SPATS2L	2460	533	497	5	2
ENST00000409397.5	ENSG00000196141.11	SPATS2L	920	122	0	5	0	Pass
ENST00000619961.3	ENSG00000196141.11	SPATS2L	6115	122	4224	9	2	Pass
ENST00000409151.4	ENSG00000196141.11	SPATS2L	1979	99	177	8	2
ENST00000421573.4	ENSG00000196141.11	SPATS2L	600	136	0	3	0	Pass
ENST00000449647.4	ENSG00000196141.11	SPATS2L	678	156	0	3	0	Pass
ENST00000438761.4	ENSG00000196141.11	SPATS2L	887	172	0	4	0	Pass
ENST00000450637.4	ENSG00000082153.16	BZW1	578	113	0	10	1	Pass
ENST00000452206.4	ENSG00000082153.16	BZW1	1059	410	0	12	1	Pass
ENST00000410110.5	ENSG00000082153.16	BZW1	1075	191	0	15	2	Pass
ENST00000409600.4	ENSG00000082153.16	BZW1	6875	454	5159	18	5
ENST00000409226.4	ENSG00000082153.16	BZW1	2455	122	1059	19	5
ENST00000452790.5	ENSG00000082153.16	BZW1	1473	51	64	19	5
ENST00000447069.4	ENSG00000082153.16	BZW1	557	207	0	8	0	Pass
ENST00000419090.1	ENSG00000082153.16	BZW1	557	71	0	10	1	Pass
ENST00000321356.7	ENSG00000013441.14	CLK1	1888	135	296	14	3	Pass
ENST00000621181.3	ENSG00000013441.14	CLK1	1843	180	296	14	3	Pass
ENST00000432425.4	ENSG00000013441.14	CLK1	1682	92	1177	0	0
ENST00000409769.5	ENSG00000013441.14	CLK1	1192	59	207	13	3	Pass
ENST00000409403.5	ENSG00000013441.14	CLK1	1664	98	496	8	2
ENST00000434813.3	ENSG00000013441.14	CLK1	2026	334	109	14	4
ENST00000374423.6	ENSG00000204186.6	ZDBF2	10286	385	2834	49	12	Pass
ENST00000611847.1	ENSG00000204186.6	ZDBF2	9890	0	2830	49	12	Pass
ENST00000272898.10	ENSG00000144451.17	SPAG16	1059	104	0	5	1	Pass
ENST00000331683.8	ENSG00000144451.17	SPAG16	2177	94	185	17	3	Pass
ENST00000406979.5	ENSG00000144451.17	SPAG16	2352	94	2082	0	0
ENST00000432529.5	ENSG00000144451.17	SPAG16	1250	91	605	4	1
ENST00000413312.4	ENSG00000144451.17	SPAG16	2258	245	1255	4	2
ENST00000420497.5	ENSG00000144451.17	SPAG16	514	46	169	2	1
ENST00000440779.4	ENSG00000144451.17	SPAG16	805	46	472	1	0	Pass
ENST00000452556.4	ENSG00000144451.17	SPAG16	4751	28	4526	0	0
ENST00000447990.1	ENSG00000144451.17	SPAG16	1330	2	201	7	2
ENST00000322723.7	ENSG00000115053.14	NCL	4034	240	1659	21	5	Pass
ENST00000454824.4	ENSG00000115053.14	NCL	606	94	0	0	0
ENST00000417652.4	ENSG00000115053.14	NCL	568	69	0	0	0
ENST00000453992.4	ENSG00000115053.14	NCL	964	509	0	0	0
ENST00000436894.1	ENSG00000115053.14	NCL	562	137	0	0	0
ENST00000446702.5	ENSG00000134115.11	CNTN6	4513	626	798	31	6	Pass
ENST00000397479.5	ENSG00000134115.11	CNTN6	3519	77	3248	4	0	Pass
ENST00000350110.2	ENSG00000134115.11	CNTN6	3814	550	175	31	6	Pass
ENST00000413210.1	ENSG00000134115.11	CNTN6	551	13	344	4	0	Pass
ENST00000394261.2	ENSG00000134115.11	CNTN6	1433	189	1116	0	1
ENST00000231948.7	ENSG00000113851.12	CRBN	2206	22	853	12	2	Pass
ENST00000432408.5	ENSG00000113851.12	CRBN	2203	22	853	12	2	Pass
ENST00000452837.5	ENSG00000134077.14	THUMPD3	2877	338	1013	15	3	Pass
ENST00000417036.1	ENSG00000134077.14	THUMPD3	730	607	0	0	0
ENST00000419437.4	ENSG00000134077.14	THUMPD3	704	333	0	5	1	Pass
ENST00000345094.6	ENSG00000134077.14	THUMPD3	3961	333	2102	15	3	Pass
ENST00000515662.5	ENSG00000134077.14	THUMPD3	2390	683	181	15	3	Pass
ENST00000333083.10	ENSG00000183977.12	PP2D1	1602	194	275	17	4	Pass
ENST00000389050.4	ENSG00000183977.12	PP2D1	2151	257	0	24	6
ENST00000306698.5	ENSG00000129810.13	SGOL1	1531	139	511	8	2
ENST00000419233.5	ENSG00000129810.13	SGOL1	1582	139	511	9	2	Pass
ENST00000263753.7	ENSG00000129810.13	SGOL1	2338	139	511	15	4
ENST00000425061.4	ENSG00000129810.13	SGOL1	1213	186	95	9	2	Pass
ENST00000443724.4	ENSG00000129810.13	SGOL1	931	186	95	7	1	Pass
ENST00000421451.4	ENSG00000129810.13	SGOL1	1969	186	95	15	4
ENST00000452020.4	ENSG00000129810.13	SGOL1	1162	186	95	8	2
ENST00000442720.4	ENSG00000129810.13	SGOL1	2266	265	1222	6	1	Pass
ENST00000412997.4	ENSG00000129810.13	SGOL1	2587	351	650	13	3	Pass
ENST00000437051.4	ENSG00000129810.13	SGOL1	1187	139	218	7	1	Pass
ENST00000417364.1	ENSG00000129810.13	SGOL1	1075	186	59	7	1	Pass
ENST00000456624.1	ENSG00000129810.13	SGOL1	663	4	402	2	0	Pass
ENST00000428257.4	ENSG00000151092.15	NGLY1	2534	107	514	20	4	Pass
ENST00000280700.8	ENSG00000151092.15	NGLY1	2473	160	346	20	4	Pass
ENST00000396649.6	ENSG00000151092.15	NGLY1	2024	47	298	17	4	Pass
ENST00000417874.5	ENSG00000151092.15	NGLY1	2062	173	48	19	4	Pass
ENST00000427041.1	ENSG00000151092.15	NGLY1	579	234	0	2	0	Pass
ENST00000205636.3	ENSG00000091317.7	CMTM6	3863	662	2647	13	3	Pass
ENST00000446845.4	ENSG00000172939.7	OXSR1	1908	371	128	12	2	Pass
ENST00000311806.6	ENSG00000172939.7	OXSR1	4553	371	2596	13	3	Pass
ENST00000426620.4	ENSG00000172939.7	OXSR1	1581	229	1008	1	1
ENST00000335754.6	ENSG00000113812.12	ACTR8	3629	100	1652	13	3	Pass
ENST00000482349.4	ENSG00000113812.12	ACTR8	2091	331	216	13	2	Pass
ENST00000498740.1	ENSG00000113812.12	ACTR8	708	401	0	0	0
ENST00000431842.5	ENSG00000163946.12	FAM208A	7119	924	2491	39	8	Pass
ENST00000493960.5	ENSG00000163946.12	FAM208A	5600	10	1049	50	8	Pass
ENST00000355628.8	ENSG00000163946.12	FAM208A	5239	230	177	52	9	Pass
ENST00000614531.1	ENSG00000163946.12	FAM208A	3441	157	174	28	7
ENST00000356692.8	ENSG00000163605.13	PPP4R2	4984	252	3476	11	2	Pass
ENST00000482242.4	ENSG00000163605.13	PPP4R2	771	234	184	5	0	Pass
ENST00000488810.4	ENSG00000163605.13	PPP4R2	877	198	0	9	2	Pass
ENST00000495566.1	ENSG00000163605.13	PPP4R2	559	60	287	2	0	Pass
ENST00000476505.2	ENSG00000163605.13	PPP4R2	323	134	0	5	2
ENST00000460360.1	ENSG00000163605.13	PPP4R2	572	0	140	4	0	Pass
ENST00000350375.5	ENSG00000064835.9	POU1F1	1491	124	489	11	2	Pass
ENST00000344265.6	ENSG00000064835.9	POU1F1	1149	41	152	11	3
ENST00000561167.4	ENSG00000064835.9	POU1F1	650	0	0	7	1	Pass
ENST00000560656.1	ENSG00000064835.9	POU1F1	647	0	136	6	1	Pass
ENST00000309495.5	ENSG00000175105.5	ZNF654	4966	206	3012	19	3	Pass
ENST00000318887.6	ENSG00000179021.8	C3orf38	2633	309	1332	15	3	Pass
ENST00000486971.1	ENSG00000179021.8	C3orf38	1259	65	769	3	0	Pass
ENST00000394236.6	ENSG00000184500.13	PROS1	3560	316	1211	18	5
ENST00000407433.4	ENSG00000184500.13	PROS1	3335	560	1135	14	4
ENST00000348974.4	ENSG00000184500.13	PROS1	806	112	0	11	2	Pass
ENST00000472684.1	ENSG00000184500.13	PROS1	562	393	0	2	0	Pass
ENST00000265261.9	ENSG00000064225.11	ST3GAL6	3362	635	2083	13	2	Pass
ENST00000483910.4	ENSG00000064225.11	ST3GAL6	1886	288	600	19	4	Pass
ENST00000460774.4	ENSG00000064225.11	ST3GAL6	582	278	0	6	2
ENST00000469105.4	ENSG00000064225.11	ST3GAL6	2837	277	2285	2	3
ENST00000486249.4	ENSG00000064225.11	ST3GAL6	3148	93	2780	2	3
ENST00000497008.4	ENSG00000064225.11	ST3GAL6	564	68	0	12	3
ENST00000486334.5	ENSG00000064225.11	ST3GAL6	750	54	0	13	3	Pass
ENST00000394162.4	ENSG00000064225.11	ST3GAL6	3571	490	2083	19	4	Pass
ENST00000613264.3	ENSG00000064225.11	ST3GAL6	3399	159	2083	19	5
ENST00000497621.4	ENSG00000064225.11	ST3GAL6	2109	149	1760	1	2
ENST00000476833.4	ENSG00000064225.11	ST3GAL6	833	133	425	2	3
ENST00000468553.4	ENSG00000064225.11	ST3GAL6	715	125	147	10	2	Pass
ENST00000485391.4	ENSG00000064225.11	ST3GAL6	767	110	0	15	4
ENST00000495376.4	ENSG00000064225.11	ST3GAL6	685	102	308	2	3
ENST00000492254.4	ENSG00000064225.11	ST3GAL6	809	20	0	13	4
ENST00000477574.4	ENSG00000064225.11	ST3GAL6	489	125	0	9	0	Pass
ENST00000485145.1	ENSG00000064225.11	ST3GAL6	700	226	0	7	2
ENST00000341893.6	ENSG00000182504.9	CEP97	8361	751	5010	17	3	Pass
ENST00000494050.4	ENSG00000182504.9	CEP97	2870	21	426	15	3	Pass
ENST00000465011.1	ENSG00000182504.9	CEP97	769	18	362	1	0	Pass
ENST00000305815.8	ENSG00000172139.13	SLC9C1	4172	252	384	61	15	Pass
ENST00000487372.4	ENSG00000172139.13	SLC9C1	3979	221	366	56	13	Pass
ENST00000471295.1	ENSG00000172139.13	SLC9C1	2733	87	1918	20	2	Pass
ENST00000486574.4	ENSG00000172139.13	SLC9C1	521	265	0	8	1	Pass
ENST00000383678.5	ENSG00000163607.13	GTPBP8	1360	81	422	16	3	Pass
ENST00000383677.6	ENSG00000163607.13	GTPBP8	1787	14	1015	14	3	Pass
ENST00000618381.3	ENSG00000163607.13	GTPBP8	964	14	24	16	3	Pass
ENST00000295864.8	ENSG00000163607.13	GTPBP8	679	12	299	4	2
ENST00000485330.4	ENSG00000163607.13	GTPBP8	1635	8	869	14	3	Pass
ENST00000619116.3	ENSG00000163607.13	GTPBP8	1378	0	453	16	4
ENST00000488781.4	ENSG00000163607.13	GTPBP8	715	35	258	5	2
ENST00000467752.4	ENSG00000163607.13	GTPBP8	686	137	25	13	1	Pass
ENST00000473129.1	ENSG00000163607.13	GTPBP8	1518	1087	24	11	1	Pass
ENST00000494664.4	ENSG00000113845.8	TIMMDC1	2394	201	1333	10	2	Pass
ENST00000493694.1	ENSG00000113845.8	TIMMDC1	710	186	66	5	0	Pass
ENST00000264244.6	ENSG00000113845.8	TIMMDC1	1271	181	560	8	2
ENST00000486418.4	ENSG00000113845.8	TIMMDC1	551	166	167	5	0	Pass
ENST00000492164.4	ENSG00000113845.8	TIMMDC1	725	158	292	4	1
ENST00000466984.1	ENSG00000113845.8	TIMMDC1	605	152	0	7	0	Pass
ENST00000463927.5	ENSG00000113845.8	TIMMDC1	670	150	320	4	0	Pass
ENST00000273390.8	ENSG00000183833.15	MAATS1	4433	76	2051	20	6
ENST00000482573.4	ENSG00000183833.15	MAATS1	4356	76	4134	1	0	Pass
ENST00000463700.1	ENSG00000183833.15	MAATS1	939	65	155	10	2	Pass
ENST00000482927.4	ENSG00000183833.15	MAATS1	2712	62	2480	1	0	Pass
ENST00000475093.4	ENSG00000183833.15	MAATS1	2353	47	1908	4	5
ENST00000314583.6	ENSG00000180353.9	HCLS1	2000	91	446	10	2	Pass
ENST00000428394.5	ENSG00000180353.9	HCLS1	1560	78	130	9	2	Pass
ENST00000495491.4	ENSG00000180353.9	HCLS1	1219	107	480	3	0	Pass
ENST00000464274.4	ENSG00000180353.9	HCLS1	552	63	259	1	0	Pass
ENST00000497391.4	ENSG00000180353.9	HCLS1	533	99	201	1	2
ENST00000296220.5	ENSG00000144909.7	OSBPL11	4191	289	1656	21	4	Pass
ENST00000429544.5	ENSG00000129071.8	MBD4	2478	195	556	19	4	Pass
ENST00000249910.4	ENSG00000129071.8	MBD4	2470	175	550	20	4	Pass
ENST00000393278.5	ENSG00000129071.8	MBD4	1684	345	548	8	1	Pass
ENST00000503197.4	ENSG00000129071.8	MBD4	2099	173	301	19	4	Pass
ENST00000509828.1	ENSG00000129071.8	MBD4	576	93	322	0	1
ENST00000507208.1	ENSG00000129071.8	MBD4	2194	201	272	20	4	Pass
ENST00000505330.4	ENSG00000017260.18	ATP2C1	4888	225	1799	31	8
ENST00000504381.4	ENSG00000017260.18	ATP2C1	3498	225	436	29	8
ENST00000507488.5	ENSG00000017260.18	ATP2C1	3579	219	436	30	8
ENST00000510168.4	ENSG00000017260.18	ATP2C1	5067	549	1756	31	6	Pass
ENST00000508532.4	ENSG00000017260.18	ATP2C1	4969	408	1799	31	6	Pass
ENST00000533801.5	ENSG00000017260.18	ATP2C1	3690	502	519	29	6	Pass
ENST00000504948.4	ENSG00000017260.18	ATP2C1	4714	201	1799	30	6	Pass
ENST00000513801.4	ENSG00000017260.18	ATP2C1	3439	201	464	29	6	Pass
ENST00000505072.4	ENSG00000017260.18	ATP2C1	556	194	0	6	0	Pass
ENST00000509662.4	ENSG00000017260.18	ATP2C1	559	251	0	5	0	Pass
ENST00000328560.11	ENSG00000017260.18	ATP2C1	3484	321	494	29	6	Pass
ENST00000428331.5	ENSG00000017260.18	ATP2C1	4795	234	1799	31	6	Pass
ENST00000359644.6	ENSG00000017260.18	ATP2C1	3401	128	421	31	6	Pass
ENST00000422190.5	ENSG00000017260.18	ATP2C1	3386	128	436	30	6	Pass
ENST00000508297.2	ENSG00000017260.18	ATP2C1	540	293	0	3	0	Pass
ENST00000515854.4	ENSG00000017260.18	ATP2C1	561	167	0	5	0	Pass
ENST00000264995.6	ENSG00000114686.7	MRPL3	1706	147	510	10	2	Pass
ENST00000425847.5	ENSG00000114686.7	MRPL3	1457	161	166	10	2	Pass
ENST00000507669.4	ENSG00000114686.7	MRPL3	848	382	0	6	0	Pass
ENST00000512877.1	ENSG00000114686.7	MRPL3	659	129	0	5	1	Pass
ENST00000510154.1	ENSG00000114686.7	MRPL3	532	446	0	0	0
ENST00000264982.6	ENSG00000114107.7	CEP70	2732	266	670	12	2	Pass
ENST00000489254.4	ENSG00000114107.7	CEP70	1811	215	256	10	2	Pass
ENST00000484888.4	ENSG00000114107.7	CEP70	1993	186	11	12	2	Pass
ENST00000474781.4	ENSG00000114107.7	CEP70	2028	285	1	11	2	Pass
ENST00000481834.4	ENSG00000114107.7	CEP70	2037	158	212	10	1	Pass
ENST00000468900.4	ENSG00000114107.7	CEP70	1016	134	0	2	0	Pass
ENST00000462419.4	ENSG00000114107.7	CEP70	1021	241	0	2	0	Pass
ENST00000464035.4	ENSG00000114107.7	CEP70	1054	159	254	3	0	Pass
ENST00000470159.4	ENSG00000114107.7	CEP70	551	202	0	2	0	Pass
ENST00000485115.1	ENSG00000114107.7	CEP70	598	528	0	1	0	Pass
ENST00000446041.5	ENSG00000114120.10	SLC25A36	4638	224	3479	11	0	Pass
ENST00000507429.4	ENSG00000114120.10	SLC25A36	3537	167	2969	4	0	Pass
ENST00000324194.9	ENSG00000114120.10	SLC25A36	1301	167	196	11	0	Pass
ENST00000502594.4	ENSG00000114120.10	SLC25A36	1163	159	603	4	1
ENST00000453248.5	ENSG00000114120.10	SLC25A36	1040	153	27	10	0	Pass
ENST00000513887.4	ENSG00000114120.10	SLC25A36	578	376	0	3	0	Pass
ENST00000512023.4	ENSG00000114120.10	SLC25A36	817	110	444	3	0	Pass
ENST00000512506.4	ENSG00000114120.10	SLC25A36	727	8	447	4	0	Pass
ENST00000264951.7	ENSG00000114127.9	XRN1	10143	117	4903	63	17
ENST00000392981.5	ENSG00000114127.9	XRN1	5383	47	249	63	17
ENST00000463916.4	ENSG00000114127.9	XRN1	2075	65	628	27	3	Pass
ENST00000486211.1	ENSG00000114127.9	XRN1	1180	67	787	8	1	Pass
ENST00000477237.1	ENSG00000114127.9	XRN1	686	188	0	9	1	Pass
ENST00000445270.1	ENSG00000197953.5	AADACL2	4848	119	4565	3	0	Pass
ENST00000356517.3	ENSG00000197953.5	AADACL2	1487	108	171	17	4	Pass
ENST00000486715.4	ENSG00000168827.13	GFM1	3721	356	1107	27	4	Pass
ENST00000478576.4	ENSG00000168827.13	GFM1	2147	106	263	23	3	Pass
ENST00000478254.4	ENSG00000168827.13	GFM1	3470	106	2000	14	3	Pass
ENST00000264263.8	ENSG00000168827.13	GFM1	3453	37	1101	27	6	Pass
ENST00000464732.1	ENSG00000168827.13	GFM1	502	320	0	0	1
ENST00000483754.1	ENSG00000248710.1	RP11-432B6.3	3360	185	326	26	5	Pass
ENST00000326448.10	ENSG00000068885.13	IFT80	4306	432	1538	23	4	Pass
ENST00000483465.4	ENSG00000068885.13	IFT80	4044	587	1532	19	4	Pass
ENST00000496589.4	ENSG00000068885.13	IFT80	3073	804	344	19	4	Pass
ENST00000465537.4	ENSG00000068885.13	IFT80	860	493	0	2	0	Pass
ENST00000475677.4	ENSG00000068885.13	IFT80	529	296	0	0	0
ENST00000498409.4	ENSG00000068885.13	IFT80	719	179	0	4	0	Pass
ENST00000468218.4	ENSG00000068885.13	IFT80	567	440	0	0	0
ENST00000486856.4	ENSG00000068885.13	IFT80	539	440	0	0	0
ENST00000478370.4	ENSG00000068885.13	IFT80	579	480	0	0	0
ENST00000482317.4	ENSG00000068885.13	IFT80	574	116	168	4	1
ENST00000489004.4	ENSG00000068885.13	IFT80	610	245	0	4	0	Pass
ENST00000478536.1	ENSG00000068885.13	IFT80	542	348	0	1	0	Pass
ENST00000349841.8	ENSG00000085274.14	MYNN	4999	662	2502	20	4	Pass
ENST00000602751.4	ENSG00000085274.14	MYNN	2630	88	2264	7	1	Pass
ENST00000356716.7	ENSG00000085274.14	MYNN	2833	133	865	20	4	Pass
ENST00000544106.4	ENSG00000085274.14	MYNN	4815	30	3037	19	4	Pass
ENST00000446859.4	ENSG00000171757.14	LRRC34	1718	115	206	10	1	Pass
ENST00000522830.4	ENSG00000171757.14	LRRC34	1781	406	161	10	1	Pass
ENST00000522526.5	ENSG00000171757.14	LRRC34	1899	437	161	9	1	Pass
ENST00000476188.4	ENSG00000136603.12	SKIL	607	237	0	2	2
ENST00000259119.7	ENSG00000136603.12	SKIL	3057	670	330	14	3	Pass
ENST00000426052.5	ENSG00000136603.12	SKIL	2757	231	529	14	2	Pass
ENST00000413427.5	ENSG00000136603.12	SKIL	2702	708	75	14	3	Pass
ENST00000458537.6	ENSG00000136603.12	SKIL	7182	708	4417	14	3	Pass
ENST00000471841.4	ENSG00000171109.17	MFN1	5224	125	2871	30	5	Pass
ENST00000357390.7	ENSG00000171109.17	MFN1	3148	82	1951	17	5
ENST00000467174.5	ENSG00000171109.17	MFN1	543	78	0	6	1	Pass
ENST00000263969.8	ENSG00000171109.17	MFN1	2754	90	436	30	5	Pass
ENST00000489329.4	ENSG00000171109.17	MFN1	543	170	0	5	2
ENST00000476781.4	ENSG00000136522.12	MRPL47	1370	29	586	9	2	Pass
ENST00000259038.5	ENSG00000136522.12	MRPL47	1126	15	416	6	2
ENST00000392659.2	ENSG00000136522.12	MRPL47	673	208	40	4	2
ENST00000323116.8	ENSG00000058063.14	ATP11B	7325	259	3530	54	16
ENST00000493826.1	ENSG00000058063.14	ATP11B	963	256	117	11	2	Pass
ENST00000326505.3	ENSG00000176597.10	B3GNT5	4123	529	2455	16	3	Pass
ENST00000464191.1	ENSG00000176597.10	B3GNT5	608	421	0	5	0	Pass
ENST00000460419.1	ENSG00000176597.10	B3GNT5	3368	739	1490	16	3	Pass
ENST00000464923.1	ENSG00000176597.10	B3GNT5	684	439	0	5	0	Pass
ENST00000465010.1	ENSG00000176597.10	B3GNT5	1766	522	105	16	3	Pass
ENST00000481531.1	ENSG00000176597.10	B3GNT5	614	463	0	4	0	Pass
ENST00000428738.4	ENSG00000122068.11	FYTTD1	718	187	0	4	1
ENST00000415708.5	ENSG00000122068.11	FYTTD1	1342	237	224	9	2	Pass
ENST00000241502.7	ENSG00000122068.11	FYTTD1	6866	221	5686	10	2	Pass
ENST00000412924.4	ENSG00000122068.11	FYTTD1	998	93	537	2	2
ENST00000418169.4	ENSG00000122068.11	FYTTD1	593	33	168	3	1
ENST00000426031.4	ENSG00000122068.11	FYTTD1	491	277	0	2	0	Pass
ENST00000424384.2	ENSG00000122068.11	FYTTD1	1758	530	470	8	1	Pass
ENST00000511885.5	ENSG00000130997.15	POLN	3253	353	195	26	6	Pass
ENST00000382865.4	ENSG00000130997.15	POLN	2899	0	195	26	6	Pass
ENST00000622362.1	ENSG00000237765.5	FAM200B	4377	914	1487	30	5	Pass
ENST00000503617.1	ENSG00000237765.5	FAM200B	1027	953	0	1	1
ENST00000422728.2	ENSG00000237765.5	FAM200B	2962	837	149	30	5	Pass
ENST00000512921.4	ENSG00000281028.1	PI4K2B	1388	110	118	23	3	Pass
ENST00000264864.7	ENSG00000038210.12	PI4K2B	3540	188	1904	23	3	Pass
ENST00000381967.7	ENSG00000169299.12	PGM2	3264	99	1324	27	7
ENST00000625312.1	ENSG00000169299.12	PGM2	661	72	0	10	1	Pass
ENST00000515668.4	ENSG00000169299.12	PGM2	1415	24	801	10	1	Pass
ENST00000505986.4	ENSG00000169299.12	PGM2	1646	13	1043	10	1	Pass
ENST00000512556.1	ENSG00000169299.12	PGM2	2050	11	1776	2	0	Pass
ENST00000261425.6	ENSG00000109790.15	KLHL5	3425	151	1142	18	4	Pass
ENST00000508137.5	ENSG00000109790.15	KLHL5	2926	76	1141	11	4
ENST00000504108.4	ENSG00000109790.15	KLHL5	2690	282	138	21	4	Pass
ENST00000381930.6	ENSG00000109790.15	KLHL5	3288	74	938	22	6
ENST00000261426.8	ENSG00000109790.15	KLHL5	3300	74	1139	19	3	Pass
ENST00000415895.7	ENSG00000177752.13	YIPF7	1196	75	348	13	3	Pass
ENST00000332990.5	ENSG00000177752.13	YIPF7	937	16	76	13	3	Pass
ENST00000508947.1	ENSG00000177752.13	YIPF7	484	366	0	3	0	Pass
ENST00000329043.6	ENSG00000170448.10	NFXL1	3723	56	929	16	2	Pass
ENST00000381538.6	ENSG00000170448.10	NFXL1	3728	68	922	16	2	Pass
ENST00000464756.5	ENSG00000170448.10	NFXL1	3865	25	1636	13	2	Pass
ENST00000507489.1	ENSG00000170448.10	NFXL1	3833	176	919	16	2	Pass
ENST00000509376.4	ENSG00000109184.13	DCUN1D4	2293	242	1908	1	0	Pass
ENST00000334635.8	ENSG00000109184.13	DCUN1D4	4312	179	3252	12	3
ENST00000381441.6	ENSG00000109184.13	DCUN1D4	4207	179	3252	10	2	Pass
ENST00000506673.4	ENSG00000109184.13	DCUN1D4	548	139	215	2	0	Pass
ENST00000502930.4	ENSG00000109184.13	DCUN1D4	548	109	296	1	0	Pass
ENST00000507741.4	ENSG00000109184.13	DCUN1D4	1584	89	1418	1	1
ENST00000477560.4	ENSG00000109184.13	DCUN1D4	4840	45	4361	4	1
ENST00000509068.4	ENSG00000109184.13	DCUN1D4	805	44	135	4	1
ENST00000505403.4	ENSG00000109184.13	DCUN1D4	645	6	0	5	1	Pass
ENST00000451288.5	ENSG00000109184.13	DCUN1D4	4269	6	3250	12	3
ENST00000506198.4	ENSG00000134851.11	TMEM165	828	232	204	6	0	Pass
ENST00000381334.8	ENSG00000134851.11	TMEM165	1928	232	719	17	1	Pass
ENST00000508404.4	ENSG00000134851.11	TMEM165	1657	226	1198	3	0	Pass
ENST00000422247.5	ENSG00000174799.9	CEP135	2092	233	1107	5	2
ENST00000257287.4	ENSG00000174799.9	CEP135	5562	123	2014	15	2	Pass
ENST00000514888.4	ENSG00000128050.7	PAICS	3340	514	1822	12	1	Pass
ENST00000264221.5	ENSG00000128050.7	PAICS	3339	230	1829	13	3	Pass
ENST00000505164.4	ENSG00000128050.7	PAICS	1514	274	0	13	3	Pass
ENST00000399688.6	ENSG00000128050.7	PAICS	3297	174	1822	13	3	Pass
ENST00000512576.2	ENSG00000128050.7	PAICS	6480	160	5040	13	3	Pass
ENST00000273853.9	ENSG00000145241.9	CENPC	6940	250	3856	21	3	Pass
ENST00000506882.4	ENSG00000145241.9	CENPC	3436	127	1678	13	1	Pass
ENST00000332644.5	ENSG00000185873.7	TMPRSS11B	2671	161	1257	14	1	Pass
ENST00000305363.7	ENSG00000087128.8	TMPRSS11E	2136	63	799	11	2	Pass
ENST00000254799.9	ENSG00000132463.12	GRSF1	6666	117	5104	16	4
ENST00000545193.4	ENSG00000132463.12	GRSF1	2682	52	1353	16	4
ENST00000502323.4	ENSG00000132463.12	GRSF1	1794	261	574	15	3	Pass
ENST00000315567.11	ENSG00000169288.16	MRPL1	1490	328	182	11	1	Pass
ENST00000313899.10	ENSG00000138668.17	HNRNPD	3033	277	1686	12	2	Pass
ENST00000353341.7	ENSG00000138668.17	HNRNPD	1585	307	355	12	2	Pass
ENST00000352301.7	ENSG00000138668.17	HNRNPD	1667	304	350	12	2	Pass
ENST00000513584.1	ENSG00000138668.17	HNRNPD	1240	312	665	0	1
ENST00000507010.4	ENSG00000138668.17	HNRNPD	748	84	0	9	1	Pass
ENST00000515432.1	ENSG00000138668.17	HNRNPD	545	209	0	9	0	Pass
ENST00000503822.1	ENSG00000138668.17	HNRNPD	607	141	0	6	1	Pass
ENST00000509107.1	ENSG00000138668.17	HNRNPD	583	306	0	3	1
ENST00000340417.6	ENSG00000189308.9	LIN54	6127	377	3498	11	2	Pass
ENST00000510877.4	ENSG00000189308.9	LIN54	4507	369	3947	2	1
ENST00000442461.5	ENSG00000189308.9	LIN54	4254	279	2386	10	2	Pass
ENST00000446851.5	ENSG00000189308.9	LIN54	4083	108	2386	10	2	Pass
ENST00000510557.4	ENSG00000189308.9	LIN54	2257	127	541	10	2	Pass
ENST00000506560.4	ENSG00000189308.9	LIN54	2757	257	515	10	2	Pass
ENST00000508171.4	ENSG00000189308.9	LIN54	2684	258	1692	2	1
ENST00000505397.1	ENSG00000189308.9	LIN54	2742	166	324	11	2	Pass
ENST00000508591.4	ENSG00000163312.9	HELQ	3429	110	1847	11	2	Pass
ENST00000295488.6	ENSG00000163312.9	HELQ	3579	162	109	29	8
ENST00000510985.1	ENSG00000163312.9	HELQ	3315	129	79	26	7
ENST00000321945.10	ENSG00000163322.12	FAM175A	4291	108	2951	17	3	Pass
ENST00000475656.5	ENSG00000163322.12	FAM175A	2718	30	2461	3	1
ENST00000506553.4	ENSG00000163322.12	FAM175A	1869	325	459	15	2	Pass
ENST00000505489.4	ENSG00000163322.12	FAM175A	847	186	0	11	2	Pass
ENST00000511801.1	ENSG00000163322.12	FAM175A	682	30	536	1	1
ENST00000503217.2	ENSG00000163322.12	FAM175A	595	27	0	7	2
ENST00000515303.2	ENSG00000163322.12	FAM175A	1732	143	1338	4	1
ENST00000273963.8	ENSG00000145332.12	KLHL8	5621	341	3415	21	2	Pass
ENST00000498875.5	ENSG00000145332.12	KLHL8	5175	269	3269	17	2	Pass
ENST00000425278.5	ENSG00000145332.12	KLHL8	4049	258	2475	13	2	Pass
ENST00000506985.4	ENSG00000145332.12	KLHL8	2399	196	1967	5	0	Pass
ENST00000512111.1	ENSG00000145332.12	KLHL8	3245	384	996	21	2	Pass
ENST00000302219.9	ENSG00000170509.10	HSD17B13	2269	44	1428	11	2	Pass
ENST00000328546.4	ENSG00000170509.10	HSD17B13	2397	64	1428	11	2	Pass
ENST00000359052.7	ENSG00000163104.16	SMARCAD1	5017	173	1755	28	7
ENST00000457823.5	ENSG00000163104.16	SMARCAD1	4649	274	1286	28	7
ENST00000510105.4	ENSG00000163104.16	SMARCAD1	2409	253	1419	5	3
ENST00000354268.7	ENSG00000163104.16	SMARCAD1	4912	72	1757	28	7
ENST00000394961.5	ENSG00000163104.16	SMARCAD1	3778	207	3356	2	1
ENST00000509418.1	ENSG00000163104.16	SMARCAD1	2348	386	169	16	2	Pass
ENST00000509011.4	ENSG00000138698.13	RAP1GDS1	549	181	0	2	0	Pass
ENST00000503667.4	ENSG00000138698.13	RAP1GDS1	573	169	282	0	0
ENST00000380158.7	ENSG00000138698.13	RAP1GDS1	2085	148	255	10	2	Pass
ENST00000508490.4	ENSG00000138698.13	RAP1GDS1	544	142	283	0	0
ENST00000264572.10	ENSG00000138698.13	RAP1GDS1	1686	134	0	9	2	Pass
ENST00000508213.4	ENSG00000138698.13	RAP1GDS1	558	114	0	2	0	Pass
ENST00000408927.6	ENSG00000138698.13	RAP1GDS1	3681	112	1743	11	2	Pass
ENST00000514122.4	ENSG00000138698.13	RAP1GDS1	579	104	0	4	1
ENST00000453712.5	ENSG00000138698.13	RAP1GDS1	2470	96	548	11	2	Pass
ENST00000510870.4	ENSG00000138698.13	RAP1GDS1	537	79	99	3	2
ENST00000511212.4	ENSG00000138698.13	RAP1GDS1	555	79	0	2	0	Pass
ENST00000408900.6	ENSG00000138698.13	RAP1GDS1	1942	47	216	10	2	Pass
ENST00000339360.8	ENSG00000138698.13	RAP1GDS1	2092	47	216	11	2	Pass
ENST00000296412.11	ENSG00000197894.9	ADH5	2615	50	1438	13	1	Pass
ENST00000626055.1	ENSG00000197894.9	ADH5	1299	50	1076	2	0	Pass
ENST00000512659.4	ENSG00000197894.9	ADH5	822	1	648	2	0	Pass
ENST00000502590.4	ENSG00000197894.9	ADH5	697	3	404	1	0	Pass
ENST00000505652.1	ENSG00000197894.9	ADH5	623	35	238	2	0	Pass
ENST00000502386.1	ENSG00000197894.9	ADH5	545	12	483	1	1
ENST00000515683.4	ENSG00000248144.4	ADH1C	1740	351	259	14	3	Pass
ENST00000510055.4	ENSG00000248144.4	ADH1C	872	294	0	4	3
ENST00000511397.3	ENSG00000248144.4	ADH1C	581	70	0	3	3
ENST00000265174.4	ENSG00000138801.7	PAPSS1	2731	272	582	18	4	Pass
ENST00000265162.8	ENSG00000138792.8	ENPEP	6943	341	3726	34	7	Pass
ENST00000361717.3	ENSG00000145365.10	TIFA	4157	281	3319	12	2	Pass
ENST00000500655.2	ENSG00000145365.10	TIFA	769	110	102	12	2	Pass
ENST00000344442.8	ENSG00000174720.14	LARP7	2286	277	258	11	2	Pass
ENST00000512589.4	ENSG00000174720.14	LARP7	556	134	114	2	1
ENST00000509061.4	ENSG00000174720.14	LARP7	2332	302	258	11	2	Pass
ENST00000509622.4	ENSG00000174720.14	LARP7	2020	114	1766	0	0
ENST00000508577.4	ENSG00000174720.14	LARP7	579	220	0	3	1
ENST00000513553.4	ENSG00000174720.14	LARP7	528	60	0	0	1
ENST00000505034.4	ENSG00000174720.14	LARP7	1047	149	0	9	1	Pass
ENST00000324052.9	ENSG00000174720.14	LARP7	2164	149	264	11	2	Pass
ENST00000505216.1	ENSG00000174720.14	LARP7	477	80	257	0	0
ENST00000507443.1	ENSG00000174720.14	LARP7	753	365	0	3	1
ENST00000274030.9	ENSG00000145390.10	USP53	5936	1178	1534	37	7	Pass
ENST00000450251.4	ENSG00000145390.10	USP53	6072	543	2305	37	7	Pass
ENST00000509769.4	ENSG00000145390.10	USP53	4803	119	3698	16	4
ENST00000296511.8	ENSG00000164111.13	ANXA5	1762	285	512	12	1	Pass
ENST00000501272.5	ENSG00000164111.13	ANXA5	1363	138	440	9	0	Pass
ENST00000506395.4	ENSG00000164111.13	ANXA5	1606	138	974	4	1
ENST00000515017.4	ENSG00000164111.13	ANXA5	1190	134	391	9	1	Pass
ENST00000513728.1	ENSG00000164111.13	ANXA5	447	147	190	1	1
ENST00000274026.8	ENSG00000145386.8	CCNA2	2797	303	1193	9	2	Pass
ENST00000618014.1	ENSG00000145386.8	CCNA2	2797	304	1192	9	2	Pass
ENST00000446706.4	ENSG00000164113.9	ADAD1	627	157	0	7	0	Pass
ENST00000296513.5	ENSG00000164113.9	ADAD1	1961	184	44	18	2	Pass
ENST00000439307.4	ENSG00000164113.9	ADAD1	977	252	0	9	1	Pass
ENST00000388724.5	ENSG00000164113.9	ADAD1	1912	150	62	17	1	Pass
ENST00000388725.2	ENSG00000164113.9	ADAD1	1918	195	44	16	2	Pass
ENST00000504087.4	ENSG00000151458.10	ANKRD50	8794	1037	3465	27	5	Pass
ENST00000515641.1	ENSG00000151458.10	ANKRD50	4212	299	158	23	3	Pass
ENST00000281142.8	ENSG00000151466.10	SCLT1	3055	503	483	14	1	Pass
ENST00000439369.5	ENSG00000151466.10	SCLT1	966	306	130	6	0	Pass
ENST00000503215.4	ENSG00000151466.10	SCLT1	1364	377	130	9	0	Pass
ENST00000506368.4	ENSG00000151466.10	SCLT1	2096	273	1425	6	0	Pass
ENST00000511426.4	ENSG00000151466.10	SCLT1	1696	441	1013	6	0	Pass
ENST00000503401.1	ENSG00000151466.10	SCLT1	1604	455	976	4	0	Pass
ENST00000262995.7	ENSG00000109458.7	GAB1	7981	426	5378	18	4	Pass
ENST00000262994.7	ENSG00000109458.7	GAB1	2648	301	260	17	4	Pass
ENST00000514639.4	ENSG00000109458.7	GAB1	728	10	0	6	2
ENST00000515366.4	ENSG00000109458.7	GAB1	582	436	0	1	0	Pass
ENST00000505913.4	ENSG00000109458.7	GAB1	2477	322	377	14	2	Pass
ENST00000509992.1	ENSG00000109458.7	GAB1	743	212	0	4	2
ENST00000438731.4	ENSG00000237136.5	C4orf51	846	0	236	9	2	Pass
ENST00000304337.2	ENSG00000169989.2	TIGD4	2472	820	111	21	4	Pass
ENST00000505049.4	ENSG00000164124.9	TMEM144	575	342	0	8	0	Pass
ENST00000505189.4	ENSG00000164124.9	TMEM144	764	502	0	8	0	Pass
ENST00000511038.4	ENSG00000164124.9	TMEM144	546	514	0	1	0	Pass
ENST00000508243.4	ENSG00000164124.9	TMEM144	1070	568	0	12	2	Pass
ENST00000296529.9	ENSG00000164124.9	TMEM144	3442	519	1883	21	6
ENST00000512481.4	ENSG00000164124.9	TMEM144	731	469	0	8	0	Pass
ENST00000504569.4	ENSG00000164124.9	TMEM144	576	162	0	11	0	Pass
ENST00000509278.4	ENSG00000164124.9	TMEM144	1633	283	1126	9	1	Pass
ENST00000514558.4	ENSG00000164124.9	TMEM144	3699	1795	1392	12	2	Pass
ENST00000503200.4	ENSG00000164124.9	TMEM144	535	202	0	9	0	Pass
ENST00000511532.4	ENSG00000164124.9	TMEM144	2861	213	2061	12	2	Pass
ENST00000502698.4	ENSG00000164124.9	TMEM144	642	409	0	8	0	Pass
ENST00000514971.1	ENSG00000164124.9	TMEM144	525	251	0	8	0	Pass
ENST00000512251.4	ENSG00000171503.10	ETFDH	446	331	0	1	0	Pass
ENST00000511912.4	ENSG00000171503.10	ETFDH	3282	331	1095	18	4	Pass
ENST00000507475.4	ENSG00000171503.10	ETFDH	767	273	0	4	1
ENST00000307738.5	ENSG00000171503.10	ETFDH	1903	117	71	17	4	Pass
ENST00000226725.9	ENSG00000109466.12	KLHL2	3134	258	1092	13	1	Pass
ENST00000511305.4	ENSG00000109466.12	KLHL2	487	53	0	2	2
ENST00000509704.4	ENSG00000109466.12	KLHL2	582	229	0	3	1
ENST00000514860.4	ENSG00000109466.12	KLHL2	2442	249	397	14	1	Pass
ENST00000538127.4	ENSG00000109466.12	KLHL2	2907	292	1095	11	0	Pass
ENST00000506824.4	ENSG00000109466.12	KLHL2	2887	106	2611	1	1
ENST00000421009.5	ENSG00000109466.12	KLHL2	2452	75	884	12	1	Pass
ENST00000506761.1	ENSG00000109466.12	KLHL2	2169	233	650	9	0	Pass
ENST00000439128.5	ENSG00000137601.14	NEK1	5653	640	1234	30	7	Pass
ENST00000511633.4	ENSG00000137601.14	NEK1	5536	577	1228	28	7
ENST00000510533.4	ENSG00000137601.14	NEK1	5377	611	1119	28	7
ENST00000507142.4	ENSG00000137601.14	NEK1	5556	579	1114	30	7	Pass
ENST00000512193.4	ENSG00000137601.14	NEK1	4430	577	281	28	7
ENST00000510108.1	ENSG00000137601.14	NEK1	1304	593	571	1	0	Pass
ENST00000323319.6	ENSG00000177300.6	CLDN22	2581	555	1361	9	2	Pass
ENST00000541814.1	ENSG00000185758.7	CLDN24	663	0	0	9	2	Pass
ENST00000514470.1	ENSG00000185758.7	CLDN24	597	5	0	8	2
ENST00000336767.5	ENSG00000113460.11	BRIX1	1926	362	500	15	3	Pass
ENST00000263409.7	ENSG00000113594.8	LIFR	10089	162	6631	29	7	Pass
ENST00000453190.5	ENSG00000113594.8	LIFR	4253	331	626	29	7	Pass
ENST00000506990.4	ENSG00000113594.8	LIFR	760	382	0	2	2
ENST00000511561.1	ENSG00000113594.8	LIFR	574	349	0	1	1
ENST00000263408.4	ENSG00000113600.9	C9	2713	95	936	23	5	Pass
ENST00000306862.5	ENSG00000172244.7	C5orf34	2507	375	213	18	4	Pass
ENST00000509489.1	ENSG00000172244.7	C5orf34	962	275	0	6	0	Pass
ENST00000296733.4	ENSG00000164287.11	CDC20B	2946	174	1222	8	1	Pass
ENST00000381375.5	ENSG00000164287.11	CDC20B	2591	145	884	10	1	Pass
ENST00000322374.9	ENSG00000164287.11	CDC20B	1679	174	69	10	1	Pass
ENST00000513180.4	ENSG00000164287.11	CDC20B	1548	14	413	8	3
ENST00000507931.1	ENSG00000164287.11	CDC20B	2130	160	1389	7	0	Pass
ENST00000514278.5	ENSG00000152670.17	DDX4	2451	98	236	31	7	Pass
ENST00000353507.8	ENSG00000152670.17	DDX4	2778	98	605	31	6	Pass
ENST00000505374.4	ENSG00000152670.17	DDX4	2884	91	616	32	7	Pass
ENST00000506511.4	ENSG00000152670.17	DDX4	1631	75	0	20	6
ENST00000515709.4	ENSG00000152670.17	DDX4	470	42	0	8	2
ENST00000506848.4	ENSG00000152670.17	DDX4	567	249	0	8	1	Pass
ENST00000514679.4	ENSG00000152670.17	DDX4	566	88	0	9	3
ENST00000354991.8	ENSG00000152670.17	DDX4	2324	13	236	31	6	Pass
ENST00000511491.4	ENSG00000152670.17	DDX4	549	79	0	8	3
ENST00000511853.1	ENSG00000152670.17	DDX4	1984	18	236	24	4	Pass
ENST00000334994.5	ENSG00000186105.7	LRRC70	2249	238	140	27	4	Pass
ENST00000491184.2	ENSG00000186105.7	LRRC70	703	98	387	4	0	Pass
ENST00000521691.4	ENSG00000153914.14	SREK1	580	351	0	0	0
ENST00000334121.9	ENSG00000153914.14	SREK1	6781	158	4746	13	3	Pass
ENST00000612404.3	ENSG00000153914.14	SREK1	2128	158	1665	4	3
ENST00000522912.4	ENSG00000153914.14	SREK1	2047	61	1585	5	4
ENST00000520953.4	ENSG00000153914.14	SREK1	2172	61	1980	0	2
ENST00000380918.6	ENSG00000153914.14	SREK1	2433	659	245	9	0	Pass
ENST00000513824.4	ENSG00000164338.8	UTP15	577	380	0	2	0	Pass
ENST00000296792.7	ENSG00000164338.8	UTP15	3687	254	1874	19	1	Pass
ENST00000543251.4	ENSG00000164338.8	UTP15	4922	651	3282	9	1	Pass
ENST00000508686.1	ENSG00000164338.8	UTP15	538	515	0	0	0
ENST00000508491.1	ENSG00000164338.8	UTP15	1828	222	104	17	1	Pass
ENST00000514215.4	ENSG00000198780.10	FAM169A	5954	226	5342	3	4
ENST00000389156.7	ENSG00000198780.10	FAM169A	5990	90	3885	19	3	Pass
ENST00000510496.4	ENSG00000198780.10	FAM169A	5810	90	3885	14	3	Pass
ENST00000510609.4	ENSG00000198780.10	FAM169A	5908	182	5340	3	4
ENST00000513277.4	ENSG00000198780.10	FAM169A	803	134	0	9	2	Pass
ENST00000514200.4	ENSG00000198780.10	FAM169A	751	225	0	5	2
ENST00000506954.1	ENSG00000198780.10	FAM169A	571	312	0	3	1
ENST00000617335.3	ENSG00000177034.13	MTX3	6155	23	5653	5	1	Pass
ENST00000512560.4	ENSG00000177034.13	MTX3	4799	119	3922	11	3
ENST00000509852.4	ENSG00000177034.13	MTX3	1655	20	886	12	2	Pass
ENST00000512528.1	ENSG00000177034.13	MTX3	1280	20	319	12	3
ENST00000513807.4	ENSG00000164209.15	SLC25A46	1546	289	484	9	1	Pass
ENST00000355943.6	ENSG00000164209.15	SLC25A46	2385	125	1001	16	4
ENST00000447245.5	ENSG00000164209.15	SLC25A46	1575	78	481	15	3	Pass
ENST00000504098.1	ENSG00000164209.15	SLC25A46	2345	523	1001	9	2	Pass
ENST00000509432.1	ENSG00000164209.15	SLC25A46	1596	546	430	7	1	Pass
ENST00000161863.7	ENSG00000047188.14	YTHDC2	6316	212	1809	46	13
ENST00000503857.4	ENSG00000047188.14	YTHDC2	2138	201	1638	3	2
ENST00000515883.4	ENSG00000047188.14	YTHDC2	2629	186	221	28	5	Pass
ENST00000514720.1	ENSG00000047188.14	YTHDC2	536	122	0	7	0	Pass
ENST00000503802.4	ENSG00000172869.13	DMXL1	1835	67	0	22	4	Pass
ENST00000539542.4	ENSG00000172869.13	DMXL1	11236	180	1907	102	22	Pass
ENST00000311085.8	ENSG00000172869.13	DMXL1	11072	79	1907	102	22	Pass
ENST00000509018.4	ENSG00000158987.18	RAPGEF6	8357	205	3344	39	10
ENST00000307984.8	ENSG00000158987.18	RAPGEF6	8082	205	3342	39	9	Pass
ENST00000507093.4	ENSG00000158987.18	RAPGEF6	5742	181	1029	40	9	Pass
ENST00000296859.9	ENSG00000158987.18	RAPGEF6	5618	80	706	39	10
ENST00000512052.4	ENSG00000158987.18	RAPGEF6	3535	0	189	33	11
ENST00000308008.9	ENSG00000158987.18	RAPGEF6	4176	0	0	39	11
ENST00000515170.4	ENSG00000158987.18	RAPGEF6	4103	182	304	38	8	Pass
ENST00000510071.4	ENSG00000158987.18	RAPGEF6	3107	200	421	28	4	Pass
ENST00000513227.4	ENSG00000158987.18	RAPGEF6	560	92	0	3	0	Pass
ENST00000504575.4	ENSG00000158987.18	RAPGEF6	552	84	0	4	0	Pass
ENST00000504039.1	ENSG00000158987.18	RAPGEF6	542	92	0	3	0	Pass
ENST00000627212.1	ENSG00000281164.1	RAPGEF6	4515	0	0	39	9	Pass
ENST00000378746.7	ENSG00000131437.14	KIF3A	6325	218	4005	11	1	Pass
ENST00000378735.4	ENSG00000131437.14	KIF3A	3266	152	1003	11	1	Pass
ENST00000618515.3	ENSG00000131437.14	KIF3A	3333	152	1001	11	2	Pass
ENST00000403231.4	ENSG00000131437.14	KIF3A	2181	0	0	11	2	Pass
ENST00000428744.1	ENSG00000131437.14	KIF3A	658	150	0	8	0	Pass
ENST00000520693.4	ENSG00000006837.10	CDKL3	1417	72	1094	2	0	Pass
ENST00000519312.4	ENSG00000006837.10	CDKL3	1198	77	798	4	0	Pass
ENST00000265334.7	ENSG00000006837.10	CDKL3	2130	118	231	18	4	Pass
ENST00000523054.4	ENSG00000006837.10	CDKL3	1775	445	122	8	2
ENST00000521118.4	ENSG00000006837.10	CDKL3	2160	114	271	16	3	Pass
ENST00000523832.1	ENSG00000006837.10	CDKL3	1501	0	132	13	2	Pass
ENST00000521755.1	ENSG00000006837.10	CDKL3	586	34	415	0	0
ENST00000033079.6	ENSG00000031003.9	FAM13B	5465	451	2264	27	4	Pass
ENST00000425075.5	ENSG00000031003.9	FAM13B	3098	668	52	24	4	Pass
ENST00000420893.5	ENSG00000031003.9	FAM13B	3214	505	43	27	4	Pass
ENST00000514310.4	ENSG00000031003.9	FAM13B	669	242	0	5	2
ENST00000502471.4	ENSG00000031003.9	FAM13B	572	285	0	2	1
ENST00000509596.4	ENSG00000031003.9	FAM13B	590	326	0	2	1
ENST00000508403.4	ENSG00000031003.9	FAM13B	530	336	0	2	1
ENST00000505961.1	ENSG00000031003.9	FAM13B	529	371	0	1	1
ENST00000509990.4	ENSG00000280987.1	MATR3	3249	695	8	19	3	Pass
ENST00000361059.5	ENSG00000280987.1	MATR3	5748	777	2281	22	3	Pass
ENST00000506147.4	ENSG00000280987.1	MATR3	580	390	0	1	1
ENST00000512107.4	ENSG00000280987.1	MATR3	579	558	0	0	1
ENST00000514694.4	ENSG00000280987.1	MATR3	587	264	0	1	1
ENST00000504203.4	ENSG00000280987.1	MATR3	2243	350	361	11	1	Pass
ENST00000502929.4	ENSG00000280987.1	MATR3	4373	651	1032	22	3	Pass
ENST00000394800.5	ENSG00000280987.1	MATR3	5513	548	2275	22	3	Pass
ENST00000509644.4	ENSG00000280987.1	MATR3	750	506	0	2	1
ENST00000505016.2	ENSG00000280987.1	MATR3	664	522	0	0	1
ENST00000502394.1	ENSG00000280987.1	MATR3	589	289	0	1	1
ENST00000618441.3	ENSG00000280987.1	MATR3	5282	455	2281	19	3	Pass
ENST00000620916.2	ENSG00000280987.1	MATR3	3134	0	2281	6	1	Pass
ENST00000394805.6	ENSG00000015479.16	MATR3	4843	334	1963	19	3	Pass
ENST00000512876.4	ENSG00000015479.16	MATR3	575	200	0	5	1	Pass
ENST00000513678.4	ENSG00000015479.16	MATR3	444	185	0	3	1
ENST00000504045.4	ENSG00000015479.16	MATR3	1530	229	0	11	3
ENST00000504311.4	ENSG00000015479.16	MATR3	423	93	0	4	1
ENST00000502499.4	ENSG00000015479.16	MATR3	2664	123	1009	11	1	Pass
ENST00000510056.4	ENSG00000015479.16	MATR3	3040	252	401	16	3	Pass
ENST00000511249.4	ENSG00000015479.16	MATR3	447	81	0	5	0	Pass
ENST00000503811.4	ENSG00000015479.16	MATR3	2518	230	606	11	1	Pass
ENST00000511378.1	ENSG00000015479.16	MATR3	455	427	0	0	1
ENST00000508689.1	ENSG00000015479.16	MATR3	561	325	0	0	1
ENST00000514528.4	ENSG00000015479.16	MATR3	532	15	0	3	1
ENST00000514488.1	ENSG00000015479.16	MATR3	564	263	0	1	1
ENST00000503340.1	ENSG00000015479.16	MATR3	696	433	0	1	1
ENST00000504023.1	ENSG00000015479.16	MATR3	770	536	0	0	1
ENST00000230771.6	ENSG00000112855.13	HARS2	2483	222	738	16	3	Pass
ENST00000520095.4	ENSG00000112855.13	HARS2	564	127	135	1	1
ENST00000510104.4	ENSG00000112855.13	HARS2	1450	217	931	1	1
ENST00000509299.4	ENSG00000112855.13	HARS2	649	104	0	4	1
ENST00000503873.4	ENSG00000112855.13	HARS2	541	190	0	3	0	Pass
ENST00000508522.4	ENSG00000112855.13	HARS2	1562	39	75	15	3	Pass
ENST00000448069.2	ENSG00000112855.13	HARS2	1426	34	385	11	1	Pass
ENST00000274496.8	ENSG00000145817.15	YIPF5	3147	134	2237	15	2	Pass
ENST00000448443.5	ENSG00000145817.15	YIPF5	2255	356	1123	15	2	Pass
ENST00000513112.4	ENSG00000145817.15	YIPF5	2135	398	1123	13	1	Pass
ENST00000519064.4	ENSG00000145817.15	YIPF5	684	152	0	11	1	Pass
ENST00000522203.4	ENSG00000145817.15	YIPF5	653	347	0	5	1	Pass
ENST00000296786.7	ENSG00000164332.7	UBLCP1	2392	325	1108	10	1	Pass
ENST00000520345.4	ENSG00000072571.18	HMMR	720	414	0	1	0	Pass
ENST00000522094.4	ENSG00000072571.18	HMMR	609	331	0	1	0	Pass
ENST00000353866.6	ENSG00000072571.18	HMMR	2872	326	414	15	1	Pass
ENST00000393915.7	ENSG00000072571.18	HMMR	3102	142	780	15	1	Pass
ENST00000432118.5	ENSG00000072571.18	HMMR	2084	92	73	12	0	Pass
ENST00000358715.3	ENSG00000072571.18	HMMR	2988	35	776	15	1	Pass
ENST00000239231.6	ENSG00000120137.6	PANK3	10506	316	9075	18	4	Pass
ENST00000522176.1	ENSG00000120137.6	PANK3	552	185	0	7	1	Pass
ENST00000296933.9	ENSG00000072803.16	FBXW11	4539	370	2577	11	2	Pass
ENST00000265094.8	ENSG00000072803.16	FBXW11	4342	137	2574	11	2	Pass
ENST00000393802.5	ENSG00000072803.16	FBXW11	2181	147	505	11	2	Pass
ENST00000523843.4	ENSG00000072803.16	FBXW11	2099	146	1807	1	1
ENST00000519693.4	ENSG00000072803.16	FBXW11	758	156	456	1	1
ENST00000517395.4	ENSG00000072803.16	FBXW11	636	45	0	3	0	Pass
ENST00000520376.1	ENSG00000072803.16	FBXW11	686	146	394	1	1
ENST00000518752.1	ENSG00000072803.16	FBXW11	310	87	0	2	0	Pass
ENST00000606214.4	ENSG00000145979.16	TBC1D7	2229	13	1332	12	2	Pass
ENST00000421203.5	ENSG00000145979.16	TBC1D7	1544	96	906	7	1	Pass
ENST00000356436.7	ENSG00000145979.16	TBC1D7	1116	83	149	12	2	Pass
ENST00000379300.6	ENSG00000145979.16	TBC1D7	1276	243	149	12	2	Pass
ENST00000343141.7	ENSG00000145979.16	TBC1D7	1027	135	146	10	2	Pass
ENST00000379307.5	ENSG00000145979.16	TBC1D7	1084	135	146	11	1	Pass
ENST00000607658.4	ENSG00000145979.16	TBC1D7	1649	150	897	8	1	Pass
ENST00000452989.4	ENSG00000145979.16	TBC1D7	938	223	0	11	1	Pass
ENST00000450347.4	ENSG00000145979.16	TBC1D7	958	243	0	11	1	Pass
ENST00000422136.4	ENSG00000145979.16	TBC1D7	972	223	0	11	2	Pass
ENST00000446018.4	ENSG00000145979.16	TBC1D7	762	140	0	8	1	Pass
ENST00000420456.4	ENSG00000145979.16	TBC1D7	790	205	0	8	1	Pass
ENST00000428109.4	ENSG00000145979.16	TBC1D7	832	362	0	6	1	Pass
ENST00000416436.4	ENSG00000145979.16	TBC1D7	714	305	0	6	1	Pass
ENST00000379291.4	ENSG00000145979.16	TBC1D7	693	300	0	5	1	Pass
ENST00000606370.4	ENSG00000145979.16	TBC1D7	2598	107	1994	11	1	Pass
ENST00000606541.4	ENSG00000145979.16	TBC1D7	471	13	0	7	1	Pass
ENST00000607230.1	ENSG00000145979.16	TBC1D7	537	275	0	3	1
ENST00000606530.1	ENSG00000145979.16	TBC1D7	569	507	0	2	0	Pass
ENST00000309983.4	ENSG00000137364.4	TPMT	3181	85	2356	15	1	Pass
ENST00000304611.11	ENSG00000124587.12	PEX6	3478	69	464	17	5
ENST00000244546.4	ENSG00000124587.12	PEX6	2696	0	478	11	2	Pass
ENST00000321037.4	ENSG00000001561.6	ENPP4	4651	229	3058	17	1	Pass
ENST00000306858.7	ENSG00000168143.8	FAM83B	3167	115	14	30	6	Pass
ENST00000274901.7	ENSG00000146151.11	HMGCLL1	2475	158	1292	8	1	Pass
ENST00000398661.5	ENSG00000146151.11	HMGCLL1	2532	131	1286	9	2	Pass
ENST00000370852.5	ENSG00000146151.11	HMGCLL1	2445	43	2238	0	0
ENST00000370850.5	ENSG00000146151.11	HMGCLL1	1171	110	345	4	1
ENST00000508459.4	ENSG00000146151.11	HMGCLL1	884	49	308	4	1
ENST00000308161.7	ENSG00000146151.11	HMGCLL1	1314	124	261	7	1	Pass
ENST00000428842.1	ENSG00000146151.11	HMGCLL1	2437	17	1962	6	0	Pass
ENST00000515546.1	ENSG00000146151.11	HMGCLL1	569	110	337	0	0
ENST00000244728.8	ENSG00000124749.15	COL21A1	4339	397	1066	24	5	Pass
ENST00000370819.4	ENSG00000124749.15	COL21A1	4094	161	1066	24	5	Pass
ENST00000535941.4	ENSG00000124749.15	COL21A1	3369	160	336	24	5	Pass
ENST00000370817.3	ENSG00000124749.15	COL21A1	624	214	0	7	1	Pass
ENST00000545356.4	ENSG00000168116.12	KIAA1586	2883	223	375	23	5	Pass
ENST00000370733.4	ENSG00000168116.12	KIAA1586	2933	206	361	23	5	Pass
ENST00000370452.6	ENSG00000112305.13	SMAP1	2491	247	931	10	2	Pass
ENST00000316999.8	ENSG00000112305.13	SMAP1	2403	247	831	11	2	Pass
ENST00000370455.6	ENSG00000112305.13	SMAP1	3333	247	1680	11	2	Pass
ENST00000619054.3	ENSG00000112305.13	SMAP1	3150	98	1676	14	4
ENST00000445046.1	ENSG00000112305.13	SMAP1	578	391	0	1	3
ENST00000370336.4	ENSG00000080007.7	DDX43	2513	157	407	17	3	Pass
ENST00000370010.5	ENSG00000112701.16	SENP6	4644	1015	309	33	10
ENST00000327284.11	ENSG00000112701.16	SENP6	2700	597	43	23	3	Pass
ENST00000447266.5	ENSG00000112701.16	SENP6	6501	477	2683	33	10
ENST00000493959.5	ENSG00000112701.16	SENP6	867	300	340	3	3
ENST00000483859.5	ENSG00000112701.16	SENP6	1013	352	0	2	0	Pass
ENST00000369981.6	ENSG00000196586.12	MYO6	8692	278	4524	51	6	Pass
ENST00000369985.7	ENSG00000196586.12	MYO6	8575	261	4523	50	6	Pass
ENST00000369977.6	ENSG00000196586.12	MYO6	5597	138	1599	51	6	Pass
ENST00000615563.3	ENSG00000196586.12	MYO6	4026	31	204	50	6	Pass
ENST00000369975.4	ENSG00000196586.12	MYO6	5387	24	1599	48	6	Pass
ENST00000627432.1	ENSG00000196586.12	MYO6	4074	23	164	51	6	Pass
ENST00000509894.4	ENSG00000112742.8	TTK	3725	828	324	23	2	Pass
ENST00000230510.6	ENSG00000112742.8	TTK	3477	580	324	23	2	Pass
ENST00000369798.5	ENSG00000112742.8	TTK	3010	110	324	23	2	Pass
ENST00000509313.4	ENSG00000112742.8	TTK	530	65	223	2	0	Pass
ENST00000502580.4	ENSG00000112742.8	TTK	541	123	0	4	0	Pass
ENST00000511260.4	ENSG00000112742.8	TTK	549	96	0	7	0	Pass
ENST00000504040.1	ENSG00000112742.8	TTK	569	41	0	8	0	Pass
ENST00000627129.1	ENSG00000112742.8	TTK	240	0	0	2	0	Pass
ENST00000521485.4	ENSG00000065609.13	SNAP91	4521	395	1415	34	6	Pass
ENST00000369694.5	ENSG00000065609.13	SNAP91	4449	313	1410	35	6	Pass
ENST00000195649.9	ENSG00000065609.13	SNAP91	4434	313	1410	34	6	Pass
ENST00000439399.5	ENSG00000065609.13	SNAP91	4452	316	1410	35	6	Pass
ENST00000521743.4	ENSG00000065609.13	SNAP91	4263	133	1404	35	6	Pass
ENST00000520302.4	ENSG00000065609.13	SNAP91	4136	96	1404	33	6	Pass
ENST00000518312.4	ENSG00000065609.13	SNAP91	4493	99	4215	2	1
ENST00000520213.4	ENSG00000065609.13	SNAP91	2168	97	266	24	5	Pass
ENST00000521616.4	ENSG00000065609.13	SNAP91	2822	174	2514	0	0
ENST00000521931.4	ENSG00000065609.13	SNAP91	1745	0	0	26	5	Pass
ENST00000522248.4	ENSG00000065609.13	SNAP91	542	64	113	4	1
ENST00000519779.4	ENSG00000065609.13	SNAP91	842	384	0	7	2
ENST00000518309.5	ENSG00000065609.13	SNAP91	591	138	0	7	2
ENST00000369690.5	ENSG00000065609.13	SNAP91	546	98	0	7	2
ENST00000523484.5	ENSG00000065609.13	SNAP91	735	385	0	4	1
ENST00000519825.4	ENSG00000065609.13	SNAP91	525	326	0	1	0	Pass
ENST00000523585.4	ENSG00000065609.13	SNAP91	564	85	300	2	1
ENST00000523199.1	ENSG00000065609.13	SNAP91	482	73	230	2	1
ENST00000257776.4	ENSG00000135324.5	MRAP2	2153	134	1399	12	2	Pass
ENST00000616122.3	ENSG00000135316.16	SYNCRIP	6764	271	5096	15	1	Pass
ENST00000355238.9	ENSG00000135316.16	SYNCRIP	6449	206	4552	18	2	Pass
ENST00000369622.6	ENSG00000135316.16	SYNCRIP	3023	500	649	20	2	Pass
ENST00000444272.1	ENSG00000135316.16	SYNCRIP	610	54	0	6	1	Pass
ENST00000392985.3	ENSG00000188994.11	ZNF292	1096	236	657	0	0
ENST00000369577.6	ENSG00000188994.11	ZNF292	10610	42	2394	81	14	Pass
ENST00000518845.1	ENSG00000188994.11	ZNF292	277	15	0	0	0
ENST00000339907.7	ENSG00000188994.11	ZNF292	8287	10	118	80	14	Pass
ENST00000552401.4	ENSG00000118412.11	CASP8AP2	1153	68	0	8	1	Pass
ENST00000419040.5	ENSG00000118412.11	CASP8AP2	1280	195	0	8	1	Pass
ENST00000551025.3	ENSG00000118412.11	CASP8AP2	6151	234	0	37	7	Pass
ENST00000369293.4	ENSG00000172469.13	MANEA	1076	133	344	9	2	Pass
ENST00000358812.7	ENSG00000172469.13	MANEA	4575	133	3051	19	2	Pass
ENST00000612218.1	ENSG00000172469.13	MANEA	1069	133	310	12	2	Pass
ENST00000369162.5	ENSG00000112249.12	ASCC3	8146	344	1191	71	22
ENST00000324696.7	ENSG00000112249.12	ASCC3	3618	352	3117	1	1
ENST00000522650.4	ENSG00000112249.12	ASCC3	2828	344	286	31	4	Pass
ENST00000324723.9	ENSG00000112249.12	ASCC3	852	322	0	11	1	Pass
ENST00000369143.2	ENSG00000112249.12	ASCC3	3433	291	2804	2	2
ENST00000343245.6	ENSG00000057663.11	ATG5	3092	199	2063	13	2	Pass
ENST00000369076.6	ENSG00000057663.11	ATG5	3216	323	2063	13	2	Pass
ENST00000369070.4	ENSG00000057663.11	ATG5	3088	429	2063	10	1	Pass
ENST00000360666.5	ENSG00000057663.11	ATG5	2868	352	2238	2	4
ENST00000613993.1	ENSG00000057663.11	ATG5	733	0	243	7	1	Pass
ENST00000369037.7	ENSG00000164494.10	PDSS2	3540	277	2061	11	1	Pass
ENST00000369031.4	ENSG00000164494.10	PDSS2	1236	278	233	5	1	Pass
ENST00000424296.5	ENSG00000155085.14	AK9	6326	76	512	50	15
ENST00000355283.1	ENSG00000155085.14	AK9	2499	246	1240	14	4
ENST00000368948.5	ENSG00000155085.14	AK9	2478	81	184	18	3	Pass
ENST00000285397.8	ENSG00000155085.14	AK9	2566	81	1217	11	1	Pass
ENST00000448084.5	ENSG00000155085.14	AK9	831	148	0	3	0	Pass
ENST00000532976.1	ENSG00000155085.14	AK9	988	209	0	7	0	Pass
ENST00000413340.4	ENSG00000196911.8	KPNA5	689	262	0	4	1
ENST00000368564.4	ENSG00000196911.8	KPNA5	5089	147	3320	18	1	Pass
ENST00000356348.4	ENSG00000196911.8	KPNA5	2157	130	405	18	1	Pass
ENST00000539041.4	ENSG00000172594.11	SMPDL3A	1755	476	308	11	2	Pass
ENST00000368440.4	ENSG00000172594.11	SMPDL3A	1851	176	311	15	3	Pass
ENST00000334379.8	ENSG00000066651.16	TRMT11	1949	120	435	19	4	Pass
ENST00000461129.4	ENSG00000066651.16	TRMT11	758	71	436	3	3
ENST00000479748.4	ENSG00000066651.16	TRMT11	2093	71	1246	14	2	Pass
ENST00000368332.6	ENSG00000066651.16	TRMT11	1889	71	439	18	4	Pass
ENST00000468097.4	ENSG00000066651.16	TRMT11	1009	24	290	13	2	Pass
ENST00000473273.1	ENSG00000066651.16	TRMT11	258	0	0	3	1
ENST00000444121.4	ENSG00000066651.16	TRMT11	617	337	0	6	0	Pass
ENST00000446681.1	ENSG00000066651.16	TRMT11	657	254	0	8	0	Pass
ENST00000466316.1	ENSG00000066651.16	TRMT11	729	472	0	3	1
ENST00000483725.6	ENSG00000189367.13	KIAA0408	3284	336	861	13	3	Pass
ENST00000487331.2	ENSG00000189367.13	KIAA0408	1068	310	0	5	0	Pass
ENST00000329722.7	ENSG00000184530.8	C6orf58	1200	11	194	15	3	Pass
ENST00000368149.2	ENSG00000146376.9	ARHGAP18	4462	88	2380	15	3	Pass
ENST00000314099.9	ENSG00000236761.5	CTAGE9	2334	0	0	23	5	Pass
ENST00000367837.8	ENSG00000112339.13	HBS1L	7163	206	4900	21	5	Pass
ENST00000527578.4	ENSG00000112339.13	HBS1L	2618	404	649	17	5
ENST00000415177.5	ENSG00000112339.13	HBS1L	2636	127	647	20	5
ENST00000367826.5	ENSG00000112339.13	HBS1L	2703	127	645	19	5
ENST00000529641.4	ENSG00000112339.13	HBS1L	881	151	0	5	2
ENST00000527507.1	ENSG00000112339.13	HBS1L	629	200	0	1	1
ENST00000314674.6	ENSG00000112339.13	HBS1L	980	111	219	7	0	Pass
ENST00000524715.4	ENSG00000112339.13	HBS1L	551	125	0	3	0	Pass
ENST00000529882.4	ENSG00000112339.13	HBS1L	544	40	0	5	0	Pass
ENST00000367822.8	ENSG00000112339.13	HBS1L	2793	192	700	22	3	Pass
ENST00000367820.5	ENSG00000112339.13	HBS1L	638	108	84	4	0	Pass
ENST00000525067.1	ENSG00000112339.13	HBS1L	582	160	63	3	1
ENST00000451457.5	ENSG00000146410.10	MTFR2	1524	114	250	14	0	Pass
ENST00000367784.5	ENSG00000146410.10	MTFR2	1586	82	1367	1	0	Pass
ENST00000420702.4	ENSG00000146410.10	MTFR2	1793	389	244	14	0	Pass
ENST00000418509.2	ENSG00000146410.10	MTFR2	833	96	0	8	0	Pass
ENST00000367739.7	ENSG00000027697.11	IFNGR1	2139	121	546	12	2	Pass
ENST00000543628.4	ENSG00000027697.11	IFNGR1	2055	42	1186	7	1	Pass
ENST00000458076.4	ENSG00000027697.11	IFNGR1	753	121	0	5	1	Pass
ENST00000414770.4	ENSG00000027697.11	IFNGR1	748	262	0	5	1	Pass
ENST00000237281.4	ENSG00000118496.4	FBXO30	9009	166	6603	20	4	Pass
ENST00000366847.7	ENSG00000213066.10	FGFR1OP	14166	230	12734	10	1	Pass
ENST00000622353.3	ENSG00000213066.10	FGFR1OP	3451	95	2298	11	2	Pass
ENST00000349556.4	ENSG00000213066.10	FGFR1OP	1484	4	338	10	1	Pass
ENST00000429911.4	ENSG00000106392.9	C1GALT1	802	407	0	4	3
ENST00000419721.4	ENSG00000106392.9	C1GALT1	591	290	0	3	2
ENST00000436587.5	ENSG00000106392.9	C1GALT1	6235	222	4919	14	3	Pass
ENST00000223122.3	ENSG00000106392.9	C1GALT1	6078	61	4923	14	3	Pass
ENST00000402468.3	ENSG00000106392.9	C1GALT1	930	0	0	13	3	Pass
ENST00000405863.4	ENSG00000122584.11	NXPH1	2921	910	1193	10	2	Pass
ENST00000438764.1	ENSG00000122584.11	NXPH1	568	149	0	4	1
ENST00000429542.1	ENSG00000122584.11	NXPH1	949	518	0	4	1
ENST00000407010.5	ENSG00000214960.8	ISPD	5524	0	4167	9	2	Pass
ENST00000399310.3	ENSG00000214960.8	ISPD	1709	0	502	7	2
ENST00000382124.6	ENSG00000205858.8	LRRC72	454	72	206	1	1
ENST00000401542.2	ENSG00000205858.8	LRRC72	1000	56	78	9	2	Pass
ENST00000428135.6	ENSG00000071189.20	SNX13	6357	198	3283	35	16
ENST00000611725.3	ENSG00000071189.20	SNX13	6817	172	3976	31	13
ENST00000409076.5	ENSG00000071189.20	SNX13	3818	155	3196	11	0	Pass
ENST00000444712.4	ENSG00000071189.20	SNX13	2018	205	1679	6	0	Pass
ENST00000409604.1	ENSG00000071189.20	SNX13	4146	188	3386	12	0	Pass
ENST00000521082.4	ENSG00000122550.16	KLHL7	3165	268	2772	0	1
ENST00000339077.8	ENSG00000122550.16	KLHL7	5620	242	3615	19	4	Pass
ENST00000322275.8	ENSG00000122550.16	KLHL7	969	241	225	5	3
ENST00000409689.4	ENSG00000122550.16	KLHL7	3231	523	1089	19	3	Pass
ENST00000410047.1	ENSG00000122550.16	KLHL7	1233	573	223	5	3
ENST00000354667.7	ENSG00000122566.19	HNRNPA2B1	3664	168	2432	17	2	Pass
ENST00000618183.3	ENSG00000122566.19	HNRNPA2B1	3539	215	2536	10	1	Pass
ENST00000360787.7	ENSG00000122566.19	HNRNPA2B1	1724	168	492	17	2	Pass
ENST00000356674.7	ENSG00000122566.19	HNRNPA2B1	1711	168	515	17	2	Pass
ENST00000345317.5	ENSG00000005020.11	SKAP2	3998	313	2603	14	1	Pass
ENST00000432747.1	ENSG00000005020.11	SKAP2	577	197	0	7	0	Pass
ENST00000222718.6	ENSG00000105996.6	HOXA2	1814	310	371	13	3	Pass
ENST00000350427.4	ENSG00000136197.11	C7orf25	2451	275	908	12	3
ENST00000447342.4	ENSG00000136197.11	C7orf25	1823	22	359	13	3	Pass
ENST00000431882.3	ENSG00000136197.11	C7orf25	1645	22	181	13	3	Pass
ENST00000438029.1	ENSG00000136197.11	C7orf25	1743	463	12	12	3
ENST00000425683.1	ENSG00000136197.11	C7orf25	637	102	0	3	2
ENST00000432637.1	ENSG00000136197.11	C7orf25	578	322	0	0	1
ENST00000275603.7	ENSG00000146731.9	CCT6A	2719	218	903	11	2	Pass
ENST00000335503.3	ENSG00000146731.9	CCT6A	2529	163	903	11	2	Pass
ENST00000248594.9	ENSG00000127947.14	PTPN12	3406	271	790	19	6
ENST00000433369.5	ENSG00000127947.14	PTPN12	552	416	0	3	0	Pass
ENST00000415482.5	ENSG00000127947.14	PTPN12	2316	329	0	16	3	Pass
ENST00000435495.5	ENSG00000127947.14	PTPN12	2526	232	339	16	3	Pass
ENST00000418110.4	ENSG00000127947.14	PTPN12	564	303	0	5	1	Pass
ENST00000440186.4	ENSG00000127947.14	PTPN12	159	105	0	1	0	Pass
ENST00000447995.2	ENSG00000127947.14	PTPN12	572	71	157	6	1	Pass
ENST00000419147.5	ENSG00000005469.10	CROT	2959	198	836	26	4	Pass
ENST00000412227.5	ENSG00000005469.10	CROT	1213	186	761	4	0	Pass
ENST00000331536.6	ENSG00000005469.10	CROT	3175	184	1150	26	3	Pass
ENST00000442291.1	ENSG00000005469.10	CROT	1993	116	150	23	3	Pass
ENST00000341119.8	ENSG00000075303.11	SLC25A40	4045	346	2680	15	3	Pass
ENST00000446236.4	ENSG00000075303.11	SLC25A40	636	2	518	2	0	Pass
ENST00000429674.4	ENSG00000075303.11	SLC25A40	1077	50	914	0	0
ENST00000444363.4	ENSG00000075303.11	SLC25A40	702	452	137	0	0
ENST00000297205.5	ENSG00000164647.7	STEAP1	1313	199	92	13	3	Pass
ENST00000449528.4	ENSG00000058091.15	CDK14	759	376	0	4	0	Pass
ENST00000446224.4	ENSG00000058091.15	CDK14	590	208	0	4	0	Pass
ENST00000430760.4	ENSG00000058091.15	CDK14	565	182	0	4	0	Pass
ENST00000456689.4	ENSG00000058091.15	CDK14	620	237	0	4	0	Pass
ENST00000380050.6	ENSG00000058091.15	CDK14	4995	130	3453	16	3	Pass
ENST00000446790.4	ENSG00000058091.15	CDK14	563	286	0	4	0	Pass
ENST00000265741.6	ENSG00000058091.15	CDK14	4953	143	3452	16	3	Pass
ENST00000406263.4	ENSG00000058091.15	CDK14	5163	441	3448	15	2	Pass
ENST00000436577.3	ENSG00000058091.15	CDK14	4787	310	3452	11	2	Pass
ENST00000431029.4	ENSG00000058091.15	CDK14	801	110	347	5	1	Pass
ENST00000265631.8	ENSG00000004864.12	SLC25A13	3136	136	970	43	8	Pass
ENST00000416240.5	ENSG00000004864.12	SLC25A13	3192	190	969	43	8	Pass
ENST00000472162.2	ENSG00000004864.12	SLC25A13	568	179	165	4	1
ENST00000175506.7	ENSG00000070669.15	ASNS	2356	528	140	27	5	Pass
ENST00000394309.6	ENSG00000070669.15	ASNS	2289	471	130	27	5	Pass
ENST00000454046.4	ENSG00000070669.15	ASNS	1947	58	681	22	3	Pass
ENST00000437628.4	ENSG00000070669.15	ASNS	1638	72	127	22	4	Pass
ENST00000394308.6	ENSG00000070669.15	ASNS	1994	179	127	27	5	Pass
ENST00000422745.4	ENSG00000070669.15	ASNS	1865	128	112	26	5	Pass
ENST00000455086.4	ENSG00000070669.15	ASNS	1588	43	106	22	4	Pass
ENST00000444334.4	ENSG00000070669.15	ASNS	1812	133	54	26	5	Pass
ENST00000442734.4	ENSG00000070669.15	ASNS	828	183	0	13	2	Pass
ENST00000437657.4	ENSG00000070669.15	ASNS	745	257	0	11	2	Pass
ENST00000448127.1	ENSG00000070669.15	ASNS	579	222	0	7	1	Pass
ENST00000453600.4	ENSG00000070669.15	ASNS	573	383	0	4	1
ENST00000451771.4	ENSG00000070669.15	ASNS	562	463	0	1	1
ENST00000414884.1	ENSG00000070669.15	ASNS	584	498	0	1	0	Pass
ENST00000449309.1	ENSG00000221909.2	FAM200A	2480	379	377	22	3	Pass
ENST00000408938.2	ENSG00000221909.2	FAM200A	1943	335	0	22	3	Pass
ENST00000341533.7	ENSG00000161048.10	NAPEPLD	4972	437	3351	20	2	Pass
ENST00000417955.4	ENSG00000161048.10	NAPEPLD	4988	154	3650	20	2	Pass
ENST00000422589.4	ENSG00000161048.10	NAPEPLD	2672	93	1395	20	2	Pass
ENST00000465647.4	ENSG00000161048.10	NAPEPLD	2380	278	918	20	2	Pass
ENST00000427257.4	ENSG00000161048.10	NAPEPLD	1822	297	341	20	2	Pass
ENST00000418294.1	ENSG00000161048.10	NAPEPLD	565	192	0	3	1
ENST00000425379.1	ENSG00000161048.10	NAPEPLD	575	557	0	0	0
ENST00000005259.7	ENSG00000075790.9	BCAP29	4572	338	3506	11	2	Pass
ENST00000465919.4	ENSG00000075790.9	BCAP29	942	245	251	5	0	Pass
ENST00000482371.4	ENSG00000075790.9	BCAP29	943	54	686	7	2
ENST00000445771.5	ENSG00000075790.9	BCAP29	1157	50	58	20	4	Pass
ENST00000442065.4	ENSG00000075790.9	BCAP29	812	49	245	12	2	Pass
ENST00000479917.4	ENSG00000075790.9	BCAP29	746	156	0	11	2	Pass
ENST00000421217.4	ENSG00000075790.9	BCAP29	474	74	0	10	2	Pass
ENST00000457837.4	ENSG00000075790.9	BCAP29	998	307	0	11	2	Pass
ENST00000379117.5	ENSG00000075790.9	BCAP29	1946	136	1082	11	2	Pass
ENST00000473124.1	ENSG00000075790.9	BCAP29	498	304	0	6	2
ENST00000379119.5	ENSG00000075790.9	BCAP29	5773	13	4711	20	4	Pass
ENST00000415914.3	ENSG00000177683.12	THAP5	3306	153	1963	12	2	Pass
ENST00000313516.5	ENSG00000177683.12	THAP5	1568	400	104	10	2	Pass
ENST00000438865.1	ENSG00000177683.12	THAP5	868	180	518	2	1
ENST00000359943.6	ENSG00000196937.9	FAM3C	2508	213	1609	11	1	Pass
ENST00000412653.4	ENSG00000196937.9	FAM3C	561	106	0	9	0	Pass
ENST00000426156.1	ENSG00000196937.9	FAM3C	662	333	0	6	0	Pass
ENST00000357628.6	ENSG00000128513.13	POT1	4080	598	1575	21	5	Pass
ENST00000393329.4	ENSG00000128513.13	POT1	3950	862	1574	15	3	Pass
ENST00000436534.4	ENSG00000128513.13	POT1	542	0	126	2	5
ENST00000609106.4	ENSG00000128513.13	POT1	2780	755	280	19	2	Pass
ENST00000607932.4	ENSG00000128513.13	POT1	1827	10	258	17	2	Pass
ENST00000608057.4	ENSG00000128513.13	POT1	2036	10	1001	12	2	Pass
ENST00000429326.4	ENSG00000128513.13	POT1	579	28	411	1	1
ENST00000446993.4	ENSG00000128513.13	POT1	806	558	0	3	1
ENST00000609702.4	ENSG00000128513.13	POT1	593	371	0	2	1
ENST00000255977.5	ENSG00000133606.9	MKRN1	3151	224	1476	14	2	Pass
ENST00000495305.4	ENSG00000133606.9	MKRN1	1390	23	837	2	1
ENST00000474576.4	ENSG00000133606.9	MKRN1	1661	154	248	13	2	Pass
ENST00000480552.4	ENSG00000133606.9	MKRN1	906	96	472	1	1
ENST00000496169.4	ENSG00000133606.9	MKRN1	1625	10	1331	0	0
ENST00000443720.5	ENSG00000133606.9	MKRN1	1601	154	455	6	1	Pass
ENST00000471104.4	ENSG00000133606.9	MKRN1	1053	473	0	3	0	Pass
ENST00000467513.4	ENSG00000133606.9	MKRN1	1133	637	0	3	0	Pass
ENST00000494939.1	ENSG00000133606.9	MKRN1	784	375	0	3	0	Pass
ENST00000498535.1	ENSG00000133606.9	MKRN1	607	9	269	1	0	Pass
ENST00000473444.1	ENSG00000133606.9	MKRN1	720	413	0	2	1
ENST00000420911.2	ENSG00000271079.1	CTAGE15	2587	16	235	25	5	Pass
ENST00000470691.2	ENSG00000271321.1	CTAGE6	2608	37	235	25	5	Pass
ENST00000486333.1	ENSG00000225932.3	CTAGE4	2588	37	215	23	5	Pass
ENST00000487179.1	ENSG00000244693.1	CTAGE8	2588	37	215	24	5	Pass
ENST00000223293.8	ENSG00000106560.9	GIMAP2	1449	93	340	11	2	Pass
ENST00000474605.1	ENSG00000106560.9	GIMAP2	309	66	109	1	0	Pass
ENST00000359321.1	ENSG00000196584.2	XRCC2	3067	85	2137	14	2	Pass
ENST00000297324.4	ENSG00000164743.4	C8orf48	1445	148	335	10	1	Pass
ENST00000324849.7	ENSG00000155975.8	VPS37A	4906	673	3037	13	4
ENST00000519381.1	ENSG00000155975.8	VPS37A	575	313	98	1	1
ENST00000520140.4	ENSG00000155975.8	VPS37A	2102	310	836	15	2	Pass
ENST00000518038.1	ENSG00000155975.8	VPS37A	655	306	0	2	0	Pass
ENST00000425020.5	ENSG00000155975.8	VPS37A	4051	150	3341	7	2
ENST00000521829.4	ENSG00000155975.8	VPS37A	1307	121	65	13	3	Pass
ENST00000521005.1	ENSG00000155975.8	VPS37A	479	0	246	4	0	Pass
ENST00000523566.4	ENSG00000171320.13	ESCO2	698	135	0	6	1	Pass
ENST00000305188.11	ENSG00000171320.13	ESCO2	3922	237	1877	23	7
ENST00000522378.4	ENSG00000171320.13	ESCO2	2503	69	1559	10	1	Pass
ENST00000519637.1	ENSG00000171320.13	ESCO2	574	174	0	6	1	Pass
ENST00000397418.4	ENSG00000171320.13	ESCO2	720	0	0	10	3
ENST00000321250.11	ENSG00000104660.16	LEPROTL1	3173	114	2661	11	2	Pass
ENST00000518001.1	ENSG00000104660.16	LEPROTL1	589	209	165	6	2
ENST00000520682.4	ENSG00000104660.16	LEPROTL1	580	92	0	8	0	Pass
ENST00000442880.5	ENSG00000104660.16	LEPROTL1	908	87	384	8	0	Pass
ENST00000523116.4	ENSG00000104660.16	LEPROTL1	1389	32	845	8	3
ENST00000520739.4	ENSG00000104660.16	LEPROTL1	559	25	211	8	0	Pass
ENST00000518192.4	ENSG00000104660.16	LEPROTL1	847	154	226	12	2	Pass
ENST00000025008.8	ENSG00000023287.11	RB1CC1	6635	523	1325	43	5	Pass
ENST00000435644.5	ENSG00000023287.11	RB1CC1	6614	514	1322	43	5	Pass
ENST00000518710.4	ENSG00000023287.11	RB1CC1	711	552	0	3	0	Pass
ENST00000517963.1	ENSG00000023287.11	RB1CC1	551	332	0	2	0	Pass
ENST00000518211.1	ENSG00000023287.11	RB1CC1	891	310	450	2	0	Pass
ENST00000518468.1	ENSG00000023287.11	RB1CC1	507	460	0	1	0	Pass
ENST00000434581.5	ENSG00000167904.13	TMEM68	2549	199	1373	19	3	Pass
ENST00000334667.5	ENSG00000167904.13	TMEM68	2401	252	1373	14	2	Pass
ENST00000519784.4	ENSG00000167904.13	TMEM68	1009	145	430	9	1	Pass
ENST00000523073.4	ENSG00000167904.13	TMEM68	536	82	17	11	1	Pass
ENST00000519780.4	ENSG00000167904.13	TMEM68	707	160	0	13	2	Pass
ENST00000522090.4	ENSG00000167904.13	TMEM68	1000	268	0	15	2	Pass
ENST00000522030.1	ENSG00000167904.13	TMEM68	481	48	0	7	1	Pass
ENST00000523423.4	ENSG00000167904.13	TMEM68	710	217	0	10	2	Pass
ENST00000520414.4	ENSG00000167904.13	TMEM68	639	259	0	5	1	Pass
ENST00000521229.4	ENSG00000167904.13	TMEM68	2400	212	1778	7	2
ENST00000522576.4	ENSG00000167904.13	TMEM68	826	265	151	7	2
ENST00000523180.4	ENSG00000167904.13	TMEM68	510	503	0	0	0
ENST00000617782.3	ENSG00000167904.13	TMEM68	2477	113	1387	19	3	Pass
ENST00000617977.1	ENSG00000167904.13	TMEM68	4512	2869	1365	6	1	Pass
ENST00000310193.3	ENSG00000172817.3	CYP7B1	2202	173	506	29	7	Pass
ENST00000396592.6	ENSG00000178460.16	MCMDC2	2373	170	428	27	5	Pass
ENST00000422365.5	ENSG00000178460.16	MCMDC2	5096	170	2878	32	7	Pass
ENST00000428734.4	ENSG00000178460.16	MCMDC2	2245	148	1966	2	1
ENST00000492775.4	ENSG00000178460.16	MCMDC2	1831	129	593	16	3	Pass
ENST00000313616.5	ENSG00000178460.16	MCMDC2	2043	135	7	28	6	Pass
ENST00000415737.1	ENSG00000178460.16	MCMDC2	2372	92	2086	2	1
ENST00000521919.4	ENSG00000104218.12	CSPP1	567	104	0	3	1
ENST00000262210.8	ENSG00000104218.12	CSPP1	4367	30	669	24	8
ENST00000519701.4	ENSG00000104218.12	CSPP1	569	80	286	1	0	Pass
ENST00000519163.4	ENSG00000104218.12	CSPP1	3910	78	2615	11	1	Pass
ENST00000519668.1	ENSG00000104218.12	CSPP1	3715	1065	17	18	6
ENST00000522938.4	ENSG00000276418.3	RP11-26J3.4	1527	321	367	13	0	Pass
ENST00000537855.2	ENSG00000276418.3	RP11-26J3.4	1125	377	0	10	0	Pass
ENST00000256108.8	ENSG00000133731.8	IMPA1	2690	465	1389	8	1	Pass
ENST00000311489.7	ENSG00000133731.8	IMPA1	1106	73	434	6	2
ENST00000449740.5	ENSG00000133731.8	IMPA1	1180	79	88	11	1	Pass
ENST00000518188.4	ENSG00000133731.8	IMPA1	773	100	365	1	1
ENST00000519964.4	ENSG00000133731.8	IMPA1	653	110	0	7	1	Pass
ENST00000521360.4	ENSG00000133731.8	IMPA1	543	82	0	6	0	Pass
ENST00000521979.4	ENSG00000133731.8	IMPA1	566	82	152	1	2
ENST00000522997.4	ENSG00000133731.8	IMPA1	770	135	0	9	1	Pass
ENST00000518202.4	ENSG00000133731.8	IMPA1	627	103	0	4	5
ENST00000519816.1	ENSG00000133731.8	IMPA1	617	54	180	4	3
ENST00000353788.7	ENSG00000104497.12	SNX16	3032	167	1915	13	1	Pass
ENST00000345957.7	ENSG00000104497.12	SNX16	1853	278	538	13	3	Pass
ENST00000520618.4	ENSG00000104497.12	SNX16	669	180	0	5	1	Pass
ENST00000523757.4	ENSG00000104497.12	SNX16	682	157	0	8	2
ENST00000521810.4	ENSG00000104497.12	SNX16	804	192	0	10	2	Pass
ENST00000519119.4	ENSG00000104497.12	SNX16	742	522	0	2	0	Pass
ENST00000519817.4	ENSG00000104497.12	SNX16	880	602	0	4	0	Pass
ENST00000518183.4	ENSG00000104497.12	SNX16	691	437	0	4	0	Pass
ENST00000521773.4	ENSG00000104497.12	SNX16	577	467	0	2	0	Pass
ENST00000396330.5	ENSG00000104497.12	SNX16	3452	506	1909	13	3	Pass
ENST00000615066.1	ENSG00000104497.12	SNX16	1918	111	773	13	3	Pass
ENST00000220751.4	ENSG00000104312.7	RIPK2	2584	313	646	11	2	Pass
ENST00000522965.1	ENSG00000104312.7	RIPK2	1916	254	1453	0	0
ENST00000517696.1	ENSG00000104312.7	RIPK2	572	243	114	0	1
ENST00000297438.5	ENSG00000164823.8	OSGIN2	4209	354	2335	19	4	Pass
ENST00000451899.5	ENSG00000164823.8	OSGIN2	4266	259	2355	21	5	Pass
ENST00000520659.1	ENSG00000164823.8	OSGIN2	801	32	143	6	2
ENST00000297598.4	ENSG00000164951.14	PDP1	4272	268	2388	18	4	Pass
ENST00000520614.1	ENSG00000164951.14	PDP1	341	124	0	3	0	Pass
ENST00000520728.4	ENSG00000164951.14	PDP1	2554	224	714	18	4	Pass
ENST00000518107.4	ENSG00000164951.14	PDP1	581	350	0	3	0	Pass
ENST00000518573.1	ENSG00000164951.14	PDP1	596	211	0	6	1	Pass
ENST00000517764.1	ENSG00000164951.14	PDP1	2140	242	282	18	4	Pass
ENST00000518827.1	ENSG00000164951.14	PDP1	1284	585	0	10	1	Pass
ENST00000521144.1	ENSG00000164951.14	PDP1	544	102	0	7	1	Pass
ENST00000396200.3	ENSG00000164951.14	PDP1	4358	275	2392	18	5
ENST00000523378.4	ENSG00000156170.11	NDUFAF6	949	547	0	1	0	Pass
ENST00000396113.4	ENSG00000156170.11	NDUFAF6	2549	1049	772	7	2
ENST00000519136.4	ENSG00000156170.11	NDUFAF6	816	530	0	1	0	Pass
ENST00000396111.5	ENSG00000156170.11	NDUFAF6	1869	369	772	7	2
ENST00000396124.7	ENSG00000156170.11	NDUFAF6	1798	22	772	9	2	Pass
ENST00000518258.4	ENSG00000156170.11	NDUFAF6	1373	14	991	2	0	Pass
ENST00000523337.4	ENSG00000156170.11	NDUFAF6	796	2	426	2	0	Pass
ENST00000519804.1	ENSG00000156170.11	NDUFAF6	419	110	0	1	0	Pass
ENST00000428847.2	ENSG00000156509.12	FBXO43	2886	316	441	21	4	Pass
ENST00000517806.4	ENSG00000156509.12	FBXO43	3082	664	2305	3	1
ENST00000519449.4	ENSG00000034677.10	RNF19A	4330	316	1495	16	3	Pass
ENST00000341084.5	ENSG00000034677.10	RNF19A	4285	553	1213	16	3	Pass
ENST00000519527.4	ENSG00000034677.10	RNF19A	817	319	0	3	2
ENST00000523167.1	ENSG00000034677.10	RNF19A	792	321	0	3	2
ENST00000522369.4	ENSG00000034677.10	RNF19A	612	271	0	2	1
ENST00000517584.4	ENSG00000034677.10	RNF19A	317	141	0	1	0	Pass
ENST00000432381.2	ENSG00000034677.10	RNF19A	432	163	0	2	0	Pass
ENST00000523481.4	ENSG00000034677.10	RNF19A	547	502	0	1	0	Pass
ENST00000616528.1	ENSG00000034677.10	RNF19A	4124	109	1496	16	3	Pass
ENST00000395571.6	ENSG00000165156.13	ZHX1	5108	617	1867	23	2	Pass
ENST00000522655.4	ENSG00000165156.13	ZHX1	3357	540	193	23	2	Pass
ENST00000297857.3	ENSG00000165156.13	ZHX1	5200	704	1872	23	2	Pass
ENST00000517666.4	ENSG00000156802.11	ATAD2	4995	76	4722	0	1
ENST00000287394.8	ENSG00000156802.11	ATAD2	5565	107	1283	36	8	Pass
ENST00000521903.4	ENSG00000156802.11	ATAD2	5143	2383	631	17	4	Pass
ENST00000519124.4	ENSG00000156802.11	ATAD2	4650	21	4435	0	1
ENST00000522927.4	ENSG00000147687.15	TATDN1	782	31	521	3	3
ENST00000276692.9	ENSG00000147687.15	TATDN1	1018	37	85	15	3	Pass
ENST00000523214.4	ENSG00000147687.15	TATDN1	1134	41	467	12	3
ENST00000519548.4	ENSG00000147687.15	TATDN1	889	54	80	13	1	Pass
ENST00000522810.4	ENSG00000147687.15	TATDN1	990	23	0	13	3	Pass
ENST00000517678.4	ENSG00000147687.15	TATDN1	815	176	4	11	2	Pass
ENST00000519776.4	ENSG00000147687.15	TATDN1	677	62	490	1	2
ENST00000605953.4	ENSG00000147687.15	TATDN1	726	35	56	14	3	Pass
ENST00000520321.4	ENSG00000147687.15	TATDN1	629	25	431	3	1
ENST00000522310.4	ENSG00000147687.15	TATDN1	667	47	495	1	2
ENST00000520938.2	ENSG00000147687.15	TATDN1	690	186	313	2	1
ENST00000523888.4	ENSG00000147687.15	TATDN1	591	260	0	8	1	Pass
ENST00000523152.2	ENSG00000147687.15	TATDN1	692	411	0	8	2
ENST00000630259.1	ENSG00000147687.15	TATDN1	915	89	92	13	2	Pass
ENST00000522684.4	ENSG00000169398.18	PTK2	4955	229	1565	24	6
ENST00000519465.4	ENSG00000169398.18	PTK2	3279	171	1063	14	1	Pass
ENST00000517887.4	ENSG00000169398.18	PTK2	4661	305	1063	25	6	Pass
ENST00000521059.4	ENSG00000169398.18	PTK2	4405	181	1063	24	6
ENST00000517712.4	ENSG00000169398.18	PTK2	3351	1941	1060	0	0
ENST00000340930.6	ENSG00000169398.18	PTK2	4414	154	1060	24	6
ENST00000519993.4	ENSG00000169398.18	PTK2	4388	286	3899	2	0	Pass
ENST00000519419.4	ENSG00000169398.18	PTK2	4439	311	835	25	6	Pass
ENST00000430260.5	ENSG00000169398.18	PTK2	1940	457	392	2	0	Pass
ENST00000523435.1	ENSG00000169398.18	PTK2	629	268	0	2	2
ENST00000522950.1	ENSG00000169398.18	PTK2	548	272	70	2	2
ENST00000522424.4	ENSG00000169398.18	PTK2	569	169	0	1	0	Pass
ENST00000521562.4	ENSG00000169398.18	PTK2	678	281	0	1	0	Pass
ENST00000523388.4	ENSG00000169398.18	PTK2	581	378	0	1	0	Pass
ENST00000521029.4	ENSG00000169398.18	PTK2	584	1	341	2	1
ENST00000520151.4	ENSG00000169398.18	PTK2	573	61	135	6	1	Pass
ENST00000523670.4	ENSG00000169398.18	PTK2	542	67	254	2	1
ENST00000519024.4	ENSG00000169398.18	PTK2	576	69	0	5	1	Pass
ENST00000524357.4	ENSG00000169398.18	PTK2	535	167	0	5	0	Pass
ENST00000521791.4	ENSG00000169398.18	PTK2	556	78	275	2	0	Pass
ENST00000523067.4	ENSG00000169398.18	PTK2	488	132	153	2	0	Pass
ENST00000520828.4	ENSG00000169398.18	PTK2	574	396	0	2	2
ENST00000520475.4	ENSG00000169398.18	PTK2	570	99	0	4	3
ENST00000519881.4	ENSG00000169398.18	PTK2	863	191	304	2	1
ENST00000520892.4	ENSG00000169398.18	PTK2	571	178	25	2	1
ENST00000523803.4	ENSG00000169398.18	PTK2	750	387	0	2	1
ENST00000521907.4	ENSG00000169398.18	PTK2	542	184	0	2	1
ENST00000517453.4	ENSG00000169398.18	PTK2	571	217	0	2	1
ENST00000520045.4	ENSG00000169398.18	PTK2	602	250	0	2	1
ENST00000521395.4	ENSG00000169398.18	PTK2	540	218	0	2	1
ENST00000521332.4	ENSG00000169398.18	PTK2	630	434	0	2	0	Pass
ENST00000524040.4	ENSG00000169398.18	PTK2	475	320	0	2	0	Pass
ENST00000523679.1	ENSG00000169398.18	PTK2	504	459	0	0	0
ENST00000524257.4	ENSG00000169398.18	PTK2	430	405	0	0	0
ENST00000395218.3	ENSG00000169398.18	PTK2	4415	309	1083	24	6
ENST00000259569.5	ENSG00000137040.9	RANBP6	4576	10	1246	32	7	Pass
ENST00000485372.1	ENSG00000137040.9	RANBP6	1000	4	787	2	0	Pass
ENST00000623170.1	ENSG00000137040.9	RANBP6	704	17	0	5	3
ENST00000380110.7	ENSG00000107105.13	ELAVL2	3691	67	2452	15	0	Pass
ENST00000223951.9	ENSG00000107105.13	ELAVL2	3763	268	2452	15	0	Pass
ENST00000397312.5	ENSG00000107105.13	ELAVL2	3805	274	2449	15	0	Pass
ENST00000544538.4	ENSG00000107105.13	ELAVL2	3789	258	2449	15	0	Pass
ENST00000380117.4	ENSG00000107105.13	ELAVL2	2370	543	745	15	0	Pass
ENST00000423281.1	ENSG00000107105.13	ELAVL2	777	504	0	4	0	Pass
ENST00000440102.1	ENSG00000107105.13	ELAVL2	723	153	0	5	0	Pass
ENST00000397292.6	ENSG00000137055.13	PLAA	4234	417	1427	24	6
ENST00000520884.4	ENSG00000137055.13	PLAA	2041	187	22	18	4	Pass
ENST00000380055.5	ENSG00000184434.7	LRRC19	3609	110	2384	17	0	Pass
ENST00000380032.6	ENSG00000120160.9	EQTN	1033	83	63	11	2	Pass
ENST00000537675.4	ENSG00000120160.9	EQTN	879	80	0	11	2	Pass
ENST00000380031.2	ENSG00000120160.9	EQTN	725	80	259	5	1	Pass
ENST00000360538.5	ENSG00000197579.6	TOPORS	4098	116	842	29	4	Pass
ENST00000379858.1	ENSG00000197579.6	TOPORS	3621	116	560	28	4	Pass
ENST00000397149.3	ENSG00000122692.8	SMU1	7122	50	5528	18	4	Pass
ENST00000328788.4	ENSG00000172159.14	FRMD3	964	109	211	7	0	Pass
ENST00000376434.4	ENSG00000172159.14	FRMD3	1397	95	211	16	3	Pass
ENST00000376438.4	ENSG00000172159.14	FRMD3	2198	314	211	23	6
ENST00000304195.6	ENSG00000172159.14	FRMD3	5297	206	3295	25	7
ENST00000621208.3	ENSG00000172159.14	FRMD3	5064	109	3291	24	6
ENST00000445877.4	ENSG00000178966.14	RMI1	1553	305	0	11	2	Pass
ENST00000325875.6	ENSG00000178966.14	RMI1	3420	331	1209	15	4
ENST00000615118.1	ENSG00000178966.14	RMI1	1923	147	361	12	2	Pass
ENST00000361671.8	ENSG00000135040.14	NAA35	2649	132	337	30	9
ENST00000376040.2	ENSG00000135040.14	NAA35	1797	350	560	13	1	Pass
ENST00000375119.6	ENSG00000136932.12	C9orf156	1647	76	243	15	2	Pass
ENST00000375118.1	ENSG00000136932.12	C9orf156	2971	1883	198	10	1	Pass
ENST00000611338.3	ENSG00000136932.12	C9orf156	3635	2437	638	4	0	Pass
ENST00000419616.4	ENSG00000119318.11	RAD23B	716	275	0	2	1
ENST00000358015.6	ENSG00000119318.11	RAD23B	4119	350	2537	10	2	Pass
ENST00000416373.5	ENSG00000119318.11	RAD23B	3835	284	2535	8	1	Pass
ENST00000442587.1	ENSG00000119318.11	RAD23B	456	215	0	2	0	Pass
ENST00000374595.7	ENSG00000119326.13	CTNNAL1	2522	79	284	17	3	Pass
ENST00000325551.7	ENSG00000119326.13	CTNNAL1	2490	86	197	17	3	Pass
ENST00000374594.1	ENSG00000119326.13	CTNNAL1	824	225	189	4	0	Pass
ENST00000374593.4	ENSG00000119326.13	CTNNAL1	761	69	138	2	1
ENST00000538962.4	ENSG00000106853.15	PTGR1	1220	262	50	9	1	Pass
ENST00000309195.8	ENSG00000106853.15	PTGR1	1223	78	153	11	1	Pass
ENST00000407693.5	ENSG00000106853.15	PTGR1	1407	262	153	11	1	Pass
ENST00000374324.4	ENSG00000106853.15	PTGR1	2298	9	2065	2	1
ENST00000422125.1	ENSG00000106853.15	PTGR1	461	102	0	3	1
ENST00000373930.3	ENSG00000106780.8	MEGF9	6298	111	4376	11	2	Pass
ENST00000608872.4	ENSG00000119402.15	FBXW2	9138	187	7584	14	3	Pass
ENST00000453291.1	ENSG00000119402.15	FBXW2	1079	452	0	6	1	Pass
ENST00000373670.4	ENSG00000056586.14	RC3H2	9248	600	5070	22	5	Pass
ENST00000498479.4	ENSG00000056586.14	RC3H2	5746	179	4128	12	3
ENST00000357244.5	ENSG00000056586.14	RC3H2	3991	240	173	22	5	Pass
ENST00000423239.5	ENSG00000056586.14	RC3H2	3623	298	128	21	5	Pass
ENST00000335387.8	ENSG00000056586.14	RC3H2	3081	172	1386	12	3
ENST00000471874.2	ENSG00000056586.14	RC3H2	749	24	66	6	1	Pass
ENST00000454747.1	ENSG00000119335.15	SET	235	138	0	0	0
ENST00000372692.7	ENSG00000119335.15	SET	2850	240	1735	11	1	Pass
ENST00000409104.6	ENSG00000119335.15	SET	962	84	69	11	1	Pass
ENST00000322030.11	ENSG00000119335.15	SET	2915	356	1723	11	1	Pass
ENST00000372688.7	ENSG00000119335.15	SET	801	0	0	11	1	Pass
ENST00000372686.5	ENSG00000119335.15	SET	1029	0	229	11	1	Pass
ENST00000379562.7	ENSG00000151657.10	KIN	6348	47	5117	11	1	Pass
ENST00000609104.4	ENSG00000148429.13	USP6NL	11377	394	8494	28	6	Pass
ENST00000379237.5	ENSG00000148429.13	USP6NL	4546	58	1930	28	6	Pass
ENST00000277575.5	ENSG00000148429.13	USP6NL	4512	42	1930	28	6	Pass
ENST00000609853.1	ENSG00000148429.13	USP6NL	1748	162	1437	0	0
ENST00000428897.4	ENSG00000152463.13	OLAH	717	286	0	8	1	Pass
ENST00000413672.4	ENSG00000152463.13	OLAH	551	260	0	3	1
ENST00000429028.4	ENSG00000152463.13	OLAH	768	224	0	11	1	Pass
ENST00000378228.6	ENSG00000152463.13	OLAH	1675	253	622	14	1	Pass
ENST00000378225.4	ENSG00000152463.13	OLAH	810	222	172	6	3
ENST00000378217.3	ENSG00000152463.13	OLAH	1767	186	622	16	2	Pass
ENST00000378036.4	ENSG00000148481.12	FAM188A	2452	1176	821	6	1	Pass
ENST00000277632.6	ENSG00000148481.12	FAM188A	2381	220	821	18	4	Pass
ENST00000436829.1	ENSG00000148481.12	FAM188A	618	123	0	5	3
ENST00000377524.6	ENSG00000136738.13	STAM	2972	214	1133	10	2	Pass
ENST00000445846.1	ENSG00000136738.13	STAM	740	131	478	1	1
ENST00000377500.1	ENSG00000136738.13	STAM	729	207	0	6	1	Pass
ENST00000377304.5	ENSG00000241058.2	NSUN6	2201	418	371	18	4	Pass
ENST00000606425.2	ENSG00000241058.2	NSUN6	578	130	0	4	2
ENST00000607346.1	ENSG00000241058.2	NSUN6	553	165	278	3	2
ENST00000377122.7	ENSG00000078114.17	NEBL	9216	396	5773	20	4	Pass
ENST00000417816.2	ENSG00000078114.17	NEBL	3008	353	1840	5	3
ENST00000377119.4	ENSG00000078114.17	NEBL	1599	9	892	6	2
ENST00000434381.1	ENSG00000078114.17	NEBL	633	280	0	4	1
ENST00000524413.4	ENSG00000185875.11	THNSL1	3788	346	1208	31	7	Pass
ENST00000376356.4	ENSG00000185875.11	THNSL1	3691	249	1208	31	7	Pass
ENST00000336578.4	ENSG00000108187.14	PBLD	2449	163	1516	11	1	Pass
ENST00000358769.5	ENSG00000108187.14	PBLD	2587	202	1516	12	3
ENST00000309049.7	ENSG00000108187.14	PBLD	2165	184	1112	12	3
ENST00000495025.2	ENSG00000108187.14	PBLD	1349	327	177	13	4
ENST00000388768.5	ENSG00000204130.11	RUFY2	4502	326	2248	6	4
ENST00000602465.4	ENSG00000204130.11	RUFY2	3863	100	1940	5	4
ENST00000265865.3	ENSG00000204130.11	RUFY2	2033	818	622	0	3
ENST00000399200.5	ENSG00000204130.11	RUFY2	2685	104	1367	5	2
ENST00000454950.5	ENSG00000204130.11	RUFY2	2613	104	1367	3	1
ENST00000342616.4	ENSG00000204130.11	RUFY2	983	87	195	10	1	Pass
ENST00000536391.4	ENSG00000060339.12	CCAR1	552	194	0	2	0	Pass
ENST00000630771.1	ENSG00000060339.12	CCAR1	4540	188	2643	17	4	Pass
ENST00000265872.9	ENSG00000060339.12	CCAR1	4683	118	1110	26	6	Pass
ENST00000538031.4	ENSG00000060339.12	CCAR1	754	240	0	5	2
ENST00000543719.4	ENSG00000060339.12	CCAR1	3521	112	0	26	6	Pass
ENST00000541012.4	ENSG00000060339.12	CCAR1	2432	105	618	17	4	Pass
ENST00000543229.4	ENSG00000060339.12	CCAR1	2475	93	2125	2	0	Pass
ENST00000539539.4	ENSG00000060339.12	CCAR1	3224	93	0	25	6	Pass
ENST00000543225.4	ENSG00000060339.12	CCAR1	2407	90	0	22	6
ENST00000536012.4	ENSG00000060339.12	CCAR1	2447	507	0	17	4	Pass
ENST00000494903.2	ENSG00000060339.12	CCAR1	570	284	0	7	0	Pass
ENST00000540210.4	ENSG00000060339.12	CCAR1	3415	83	1623	17	4	Pass
ENST00000298767.8	ENSG00000062650.16	WAPAL	6333	472	2286	30	7	Pass
ENST00000618527.3	ENSG00000062650.16	WAPAL	6152	292	2285	30	7	Pass
ENST00000263070.10	ENSG00000062650.16	WAPAL	5987	2491	2285	5	1	Pass
ENST00000372075.1	ENSG00000062650.16	WAPAL	1801	58	532	5	1	Pass
ENST00000308448.10	ENSG00000138138.12	ATAD1	4640	378	3174	11	2	Pass
ENST00000328142.3	ENSG00000138138.12	ATAD1	2939	282	1569	11	2	Pass
ENST00000260731.4	ENSG00000138160.5	KIF11	4860	89	1598	23	5	Pass
ENST00000424464.4	ENSG00000188649.10	CC2D2B	818	231	0	12	3
ENST00000410012.5	ENSG00000188649.10	CC2D2B	1792	210	374	26	4	Pass
ENST00000344386.3	ENSG00000188649.10	CC2D2B	1809	163	675	20	4	Pass
ENST00000370397.7	ENSG00000213341.9	CHUK	3625	86	1299	16	2	Pass
ENST00000369287.6	ENSG00000165813.15	CCDC186	7245	266	4280	13	1	Pass
ENST00000369285.6	ENSG00000165813.15	CCDC186	2035	373	1024	7	0	Pass
ENST00000369286.1	ENSG00000165813.15	CCDC186	1928	266	1024	7	0	Pass
ENST00000355624.6	ENSG00000107560.9	RAB11FIP2	6061	439	4081	22	5	Pass
ENST00000369199.4	ENSG00000107560.9	RAB11FIP2	6119	439	4079	22	5	Pass
ENST00000359653.4	ENSG00000019995.6	ZRANB1	5695	370	3196	18	4	Pass
ENST00000419769.5	ENSG00000107938.16	EDRF1	4243	292	1558	21	3	Pass
ENST00000481600.4	ENSG00000107938.16	EDRF1	4181	292	2855	12	2	Pass
ENST00000356792.7	ENSG00000107938.16	EDRF1	4128	231	178	34	4	Pass
ENST00000368815.5	ENSG00000107938.16	EDRF1	4123	231	2108	16	3	Pass
ENST00000337623.6	ENSG00000107938.16	EDRF1	4387	104	666	34	3	Pass
ENST00000533346.4	ENSG00000110713.14	NUP98	580	0	298	1	2
ENST00000324932.10	ENSG00000110713.14	NUP98	6973	420	1148	65	18
ENST00000359171.7	ENSG00000110713.14	NUP98	7023	420	1147	66	18
ENST00000355260.6	ENSG00000110713.14	NUP98	5628	86	359	64	18
ENST00000397004.7	ENSG00000110713.14	NUP98	3923	169	989	55	8	Pass
ENST00000397007.7	ENSG00000110713.14	NUP98	3698	175	707	56	8	Pass
ENST00000532475.1	ENSG00000110713.14	NUP98	553	180	0	18	0	Pass
ENST00000447869.4	ENSG00000130413.14	STK33	3103	918	638	10	2	Pass
ENST00000315204.4	ENSG00000130413.14	STK33	2707	522	638	10	2	Pass
ENST00000396672.4	ENSG00000130413.14	STK33	2558	373	638	10	2	Pass
ENST00000358872.6	ENSG00000130413.14	STK33	1991	367	638	6	2
ENST00000534493.4	ENSG00000130413.14	STK33	1895	149	322	10	2	Pass
ENST00000418597.4	ENSG00000130413.14	STK33	946	298	0	4	1
ENST00000422559.5	ENSG00000130413.14	STK33	767	192	0	4	1
ENST00000457885.5	ENSG00000130413.14	STK33	709	194	0	3	0	Pass
ENST00000431279.5	ENSG00000130413.14	STK33	758	566	0	0	0
ENST00000454443.2	ENSG00000130413.14	STK33	562	448	0	0	0
ENST00000526360.1	ENSG00000130413.14	STK33	582	494	0	0	0
ENST00000432999.5	ENSG00000236287.6	ZBED5	2741	498	159	27	6	Pass
ENST00000413761.5	ENSG00000236287.6	ZBED5	2512	429	0	27	6	Pass
ENST00000526020.4	ENSG00000236287.6	ZBED5	1512	1184	0	4	2
ENST00000526852.4	ENSG00000236287.6	ZBED5	789	510	0	3	2
ENST00000534690.4	ENSG00000236287.6	ZBED5	879	669	0	2	2
ENST00000528289.4	ENSG00000236287.6	ZBED5	586	406	0	2	2
ENST00000278174.8	ENSG00000148925.9	BTBD10	2504	245	829	12	1	Pass
ENST00000527102.5	ENSG00000148925.9	BTBD10	2338	191	1536	4	0	Pass
ENST00000530907.4	ENSG00000148925.9	BTBD10	1871	270	147	16	2	Pass
ENST00000528120.4	ENSG00000148925.9	BTBD10	1662	248	128	12	1	Pass
ENST00000525108.4	ENSG00000148925.9	BTBD10	1139	262	764	0	0
ENST00000529708.4	ENSG00000148925.9	BTBD10	616	417	0	0	0
ENST00000526841.1	ENSG00000148925.9	BTBD10	508	314	0	0	0
ENST00000532287.4	ENSG00000148950.8	IMMP1L	685	84	98	9	2	Pass
ENST00000526776.4	ENSG00000148950.8	IMMP1L	469	84	98	6	1	Pass
ENST00000534812.4	ENSG00000148950.8	IMMP1L	612	338	98	4	1
ENST00000278200.4	ENSG00000148950.8	IMMP1L	795	195	97	9	2	Pass
ENST00000533642.1	ENSG00000148950.8	IMMP1L	314	132	6	4	1
ENST00000529749.4	ENSG00000148950.8	IMMP1L	475	153	0	5	1	Pass
ENST00000530023.4	ENSG00000148950.8	IMMP1L	552	263	0	4	0	Pass
ENST00000399302.5	ENSG00000060749.13	QSER1	9335	334	3791	41	8	Pass
ENST00000527788.4	ENSG00000060749.13	QSER1	5052	355	105	40	8	Pass
ENST00000528155.1	ENSG00000060749.13	QSER1	818	625	0	2	1
ENST00000446510.5	ENSG00000166352.14	C11orf74	1062	291	103	9	2	Pass
ENST00000334307.8	ENSG00000166352.14	C11orf74	863	114	81	9	2	Pass
ENST00000531554.4	ENSG00000166352.14	C11orf74	694	151	0	7	2
ENST00000347206.7	ENSG00000166352.14	C11orf74	633	102	85	6	1	Pass
ENST00000534635.4	ENSG00000166352.14	C11orf74	801	268	87	6	1	Pass
ENST00000530697.4	ENSG00000166352.14	C11orf74	631	381	0	4	1
ENST00000527108.4	ENSG00000166352.14	C11orf74	366	93	0	3	1
ENST00000528092.4	ENSG00000166352.14	C11orf74	861	163	366	5	2
ENST00000617650.3	ENSG00000166352.14	C11orf74	937	166	103	9	2	Pass
ENST00000532470.2	ENSG00000166352.14	C11orf74	930	175	87	9	2	Pass
ENST00000339446.3	ENSG00000187479.5	C11orf96	1308	0	0	2	8
ENST00000528572.1	ENSG00000187479.5	C11orf96	1834	50	528	10	2	Pass
ENST00000617612.1	ENSG00000187479.5	C11orf96	1294	314	609	0	5
ENST00000580238.4	ENSG00000175224.15	ATG13	624	525	0	3	0	Pass
ENST00000581416.4	ENSG00000175224.15	ATG13	741	590	0	3	0	Pass
ENST00000529655.4	ENSG00000175224.15	ATG13	2566	413	708	17	4	Pass
ENST00000533325.4	ENSG00000175224.15	ATG13	1021	663	0	3	1
ENST00000581438.4	ENSG00000175224.15	ATG13	619	578	0	0	0
ENST00000583249.4	ENSG00000175224.15	ATG13	544	462	0	3	0	Pass
ENST00000530500.4	ENSG00000175224.15	ATG13	2030	495	327	14	3	Pass
ENST00000526508.4	ENSG00000175224.15	ATG13	4199	456	2187	18	4	Pass
ENST00000578626.4	ENSG00000175224.15	ATG13	587	486	0	3	0	Pass
ENST00000577256.4	ENSG00000175224.15	ATG13	613	442	0	3	1
ENST00000524625.4	ENSG00000175224.15	ATG13	4014	382	2187	17	4	Pass
ENST00000582547.4	ENSG00000175224.15	ATG13	600	485	0	3	0	Pass
ENST00000359513.7	ENSG00000175224.15	ATG13	4348	307	2485	18	4	Pass
ENST00000528494.4	ENSG00000175224.15	ATG13	2351	303	393	21	4	Pass
ENST00000395549.3	ENSG00000175224.15	ATG13	937	340	0	4	3
ENST00000524868.1	ENSG00000149534.7	MS4A2	541	416	0	1	0	Pass
ENST00000278888.6	ENSG00000149534.7	MS4A2	1152	101	314	11	2	Pass
ENST00000617306.1	ENSG00000149534.7	MS4A2	3512	101	2809	7	1	Pass
ENST00000298198.4	ENSG00000165434.7	PGM2L1	8515	311	6333	27	4	Pass
ENST00000528288.4	ENSG00000182919.13	C11orf54	4094	234	3060	18	2	Pass
ENST00000617482.3	ENSG00000182919.13	C11orf54	2417	231	1413	15	3	Pass
ENST00000540113.4	ENSG00000182919.13	C11orf54	2442	136	1413	17	3	Pass
ENST00000331239.7	ENSG00000182919.13	C11orf54	2522	178	1394	19	3	Pass
ENST00000533585.4	ENSG00000182919.13	C11orf54	574	272	0	6	0	Pass
ENST00000528099.4	ENSG00000182919.13	C11orf54	1862	298	614	19	3	Pass
ENST00000354421.6	ENSG00000182919.13	C11orf54	1733	156	627	19	3	Pass
ENST00000530620.4	ENSG00000182919.13	C11orf54	779	60	0	13	2	Pass
ENST00000527003.4	ENSG00000182919.13	C11orf54	552	321	0	5	0	Pass
ENST00000531650.4	ENSG00000182919.13	C11orf54	695	139	0	10	2	Pass
ENST00000530279.4	ENSG00000182919.13	C11orf54	552	264	0	6	0	Pass
ENST00000527363.4	ENSG00000182919.13	C11orf54	1258	743	0	11	1	Pass
ENST00000526335.1	ENSG00000182919.13	C11orf54	1356	908	0	9	1	Pass
ENST00000533154.1	ENSG00000182919.13	C11orf54	903	339	0	10	2	Pass
ENST00000323929.6	ENSG00000020922.11	MRE11A	6897	222	4546	32	7	Pass
ENST00000407439.6	ENSG00000020922.11	MRE11A	2684	288	258	32	7	Pass
ENST00000323977.6	ENSG00000020922.11	MRE11A	2588	295	248	32	7	Pass
ENST00000393241.7	ENSG00000020922.11	MRE11A	2604	232	246	32	7	Pass
ENST00000540013.4	ENSG00000020922.11	MRE11A	1212	148	396	15	0	Pass
ENST00000536754.4	ENSG00000020922.11	MRE11A	572	190	0	10	0	Pass
ENST00000538923.1	ENSG00000020922.11	MRE11A	558	224	0	9	0	Pass
ENST00000260247.8	ENSG00000137692.10	DCUN1D5	1337	342	279	13	1	Pass
ENST00000531571.4	ENSG00000137692.10	DCUN1D5	1535	288	1041	0	1
ENST00000531543.1	ENSG00000137692.10	DCUN1D5	1030	316	253	8	1	Pass
ENST00000529281.4	ENSG00000137692.10	DCUN1D5	1310	304	788	0	1
ENST00000527576.4	ENSG00000137692.10	DCUN1D5	790	281	414	0	0
ENST00000527779.1	ENSG00000137692.10	DCUN1D5	842	275	310	3	0	Pass
ENST00000525420.1	ENSG00000137692.10	DCUN1D5	651	321	235	0	0
ENST00000428149.5	ENSG00000137760.13	ALKBH8	4079	151	1931	17	4	Pass
ENST00000429370.4	ENSG00000137760.13	ALKBH8	2296	140	1479	4	2
ENST00000389568.6	ENSG00000137760.13	ALKBH8	2491	432	62	17	4	Pass
ENST00000260318.5	ENSG00000137760.13	ALKBH8	1684	106	859	5	2
ENST00000417449.5	ENSG00000137760.13	ALKBH8	2114	109	0	18	4	Pass
ENST00000393100.3	ENSG00000137760.13	ALKBH8	999	139	423	2	3
ENST00000375445.6	ENSG00000137656.10	BUD13	1793	22	311	9	1	Pass
ENST00000260210.4	ENSG00000137656.10	BUD13	2196	23	311	10	2	Pass
ENST00000530731.4	ENSG00000154144.11	TBRG1	1571	222	864	3	0	Pass
ENST00000531667.4	ENSG00000154144.11	TBRG1	552	213	0	3	0	Pass
ENST00000284290.7	ENSG00000154144.11	TBRG1	4468	208	3775	3	0	Pass
ENST00000441174.6	ENSG00000154144.11	TBRG1	4004	203	2563	13	1	Pass
ENST00000529543.4	ENSG00000154144.11	TBRG1	2142	89	1745	2	1
ENST00000179259.5	ENSG00000078237.5	C12orf5	2782	66	1901	15	2	Pass
ENST00000544853.4	ENSG00000256660.4	CLEC12B	1193	132	360	7	2
ENST00000396502.4	ENSG00000256660.4	CLEC12B	3029	127	2201	7	2
ENST00000338896.8	ENSG00000256660.4	CLEC12B	1097	127	137	10	2	Pass
ENST00000539155.1	ENSG00000256660.4	CLEC12B	2898	0	2698	1	0	Pass
ENST00000261168.7	ENSG00000171681.11	ATF7IP	8878	202	4861	17	2	Pass
ENST00000538511.4	ENSG00000171681.11	ATF7IP	558	268	0	3	0	Pass
ENST00000545723.1	ENSG00000171681.11	ATF7IP	577	146	0	4	0	Pass
ENST00000543189.4	ENSG00000171681.11	ATF7IP	4887	141	1426	15	2	Pass
ENST00000536444.4	ENSG00000171681.11	ATF7IP	8774	105	4857	17	2	Pass
ENST00000542967.1	ENSG00000171681.11	ATF7IP	564	35	0	2	0	Pass
ENST00000534828.1	ENSG00000171681.11	ATF7IP	550	93	0	2	0	Pass
ENST00000535132.1	ENSG00000171681.11	ATF7IP	572	262	0	2	0	Pass
ENST00000544627.4	ENSG00000171681.11	ATF7IP	4847	319	689	17	3	Pass
ENST00000542991.1	ENSG00000171681.11	ATF7IP	574	396	0	1	0	Pass
ENST00000541056.1	ENSG00000171681.11	ATF7IP	570	61	0	2	0	Pass
ENST00000539057.1	ENSG00000171681.11	ATF7IP	573	42	0	2	0	Pass
ENST00000545769.1	ENSG00000171681.11	ATF7IP	568	61	0	2	0	Pass
ENST00000428217.5	ENSG00000171681.11	ATF7IP	555	178	0	2	0	Pass
ENST00000396279.2	ENSG00000171681.11	ATF7IP	1727	180	0	8	0	Pass
ENST00000542514.4	ENSG00000171681.11	ATF7IP	575	177	0	2	0	Pass
ENST00000536279.1	ENSG00000171681.11	ATF7IP	571	302	0	2	0	Pass
ENST00000542508.1	ENSG00000171681.11	ATF7IP	580	482	0	1	0	Pass
ENST00000540793.4	ENSG00000171681.11	ATF7IP	4142	154	173	17	2	Pass
ENST00000261192.10	ENSG00000060982.13	BCAT1	9674	526	7985	14	2	Pass
ENST00000538118.4	ENSG00000060982.13	BCAT1	4694	330	3204	14	2	Pass
ENST00000342945.8	ENSG00000060982.13	BCAT1	4319	153	3186	10	2	Pass
ENST00000539282.4	ENSG00000060982.13	BCAT1	1811	86	526	14	2	Pass
ENST00000539780.4	ENSG00000060982.13	BCAT1	1360	110	198	11	2	Pass
ENST00000546285.1	ENSG00000060982.13	BCAT1	549	116	0	6	2
ENST00000261191.10	ENSG00000064102.13	ASUN	2974	536	315	14	2	Pass
ENST00000538727.4	ENSG00000064102.13	ASUN	552	179	0	0	0
ENST00000544548.4	ENSG00000064102.13	ASUN	875	199	0	5	1	Pass
ENST00000537336.1	ENSG00000064102.13	ASUN	560	69	0	5	1	Pass
ENST00000360150.7	ENSG00000087502.16	ERGIC2	5014	75	3803	17	4	Pass
ENST00000611644.3	ENSG00000087502.16	ERGIC2	4961	0	3799	18	4	Pass
ENST00000552155.4	ENSG00000087502.16	ERGIC2	693	83	0	8	1	Pass
ENST00000546839.4	ENSG00000087502.16	ERGIC2	1274	612	0	8	1	Pass
ENST00000550353.4	ENSG00000087502.16	ERGIC2	616	97	0	6	0	Pass
ENST00000552132.4	ENSG00000087502.16	ERGIC2	695	168	0	6	1	Pass
ENST00000548441.1	ENSG00000087502.16	ERGIC2	432	216	0	3	1
ENST00000298892.8	ENSG00000110888.16	CAPRIN2	4334	750	348	28	7
ENST00000454014.5	ENSG00000110888.16	CAPRIN2	4398	750	2809	7	2
ENST00000395805.5	ENSG00000110888.16	CAPRIN2	4156	547	889	21	6
ENST00000417045.4	ENSG00000110888.16	CAPRIN2	3535	547	103	23	6
ENST00000537108.4	ENSG00000110888.16	CAPRIN2	2187	80	0	14	2	Pass
ENST00000541765.4	ENSG00000110888.16	CAPRIN2	630	377	0	2	1
ENST00000543380.4	ENSG00000110888.16	CAPRIN2	628	422	0	1	1
ENST00000542550.4	ENSG00000110888.16	CAPRIN2	770	211	0	3	1
ENST00000540436.4	ENSG00000110888.16	CAPRIN2	557	176	0	2	0	Pass
ENST00000540584.1	ENSG00000110888.16	CAPRIN2	569	210	0	2	0	Pass
ENST00000540924.4	ENSG00000174718.10	KIAA1551	362	256	0	1	0	Pass
ENST00000312561.7	ENSG00000174718.10	KIAA1551	6230	413	571	29	7	Pass
ENST00000381054.3	ENSG00000174718.10	KIAA1551	2326	301	0	10	2	Pass
ENST00000344862.8	ENSG00000129317.13	PUS7L	13593	103	11382	31	7	Pass
ENST00000416848.5	ENSG00000129317.13	PUS7L	4364	488	1768	31	7	Pass
ENST00000551923.4	ENSG00000129317.13	PUS7L	3313	88	1117	31	7	Pass
ENST00000431332.6	ENSG00000129317.13	PUS7L	1873	92	612	12	4
ENST00000550784.4	ENSG00000129317.13	PUS7L	677	194	0	8	0	Pass
ENST00000547156.1	ENSG00000129317.13	PUS7L	566	103	0	8	0	Pass
ENST00000553166.1	ENSG00000129317.13	PUS7L	1149	53	0	22	3	Pass
ENST00000549868.1	ENSG00000129317.13	PUS7L	784	404	0	5	2
ENST00000440781.5	ENSG00000198001.12	IRAK4	1409	137	259	11	2	Pass
ENST00000431837.4	ENSG00000198001.12	IRAK4	4147	307	2827	11	2	Pass
ENST00000550616.4	ENSG00000198001.12	IRAK4	547	278	0	4	0	Pass
ENST00000550615.4	ENSG00000198001.12	IRAK4	1348	75	1088	2	0	Pass
ENST00000547521.4	ENSG00000198001.12	IRAK4	1757	698	874	2	0	Pass
ENST00000613694.3	ENSG00000198001.12	IRAK4	4280	70	2825	17	2	Pass
ENST00000551736.4	ENSG00000198001.12	IRAK4	1684	112	187	17	2	Pass
ENST00000550386.4	ENSG00000198001.12	IRAK4	1751	112	1472	2	0	Pass
ENST00000547101.4	ENSG00000198001.12	IRAK4	1703	64	1472	2	0	Pass
ENST00000552309.4	ENSG00000198001.12	IRAK4	1000	106	709	2	0	Pass
ENST00000550361.1	ENSG00000198001.12	IRAK4	563	173	205	2	0	Pass
ENST00000448290.5	ENSG00000198001.12	IRAK4	1381	0	723	11	1	Pass
ENST00000266581.4	ENSG00000139211.6	AMIGO2	3763	466	1726	22	5	Pass
ENST00000550413.1	ENSG00000139211.6	AMIGO2	2856	350	935	22	5	Pass
ENST00000429635.1	ENSG00000139211.6	AMIGO2	3058	654	833	22	5	Pass
ENST00000341809.6	ENSG00000189182.8	KRT77	3305	28	1538	13	4
ENST00000553168.1	ENSG00000189182.8	KRT77	2212	28	1435	12	2	Pass
ENST00000262056.12	ENSG00000063046.16	EIF4B	4148	325	1985	10	2	Pass
ENST00000549077.4	ENSG00000063046.16	EIF4B	885	52	303	5	3
ENST00000551002.4	ENSG00000063046.16	EIF4B	537	27	0	6	1	Pass
ENST00000420463.6	ENSG00000063046.16	EIF4B	1936	27	56	10	2	Pass
ENST00000416762.6	ENSG00000063046.16	EIF4B	1985	26	238	8	2
ENST00000550704.4	ENSG00000063046.16	EIF4B	1476	24	766	8	1	Pass
ENST00000549481.4	ENSG00000063046.16	EIF4B	1097	15	0	7	1	Pass
ENST00000552490.4	ENSG00000063046.16	EIF4B	841	14	0	9	1	Pass
ENST00000550390.1	ENSG00000063046.16	EIF4B	871	0	312	5	1	Pass
ENST00000546500.4	ENSG00000135486.16	HNRNPA1	4121	614	2542	18	4	Pass
ENST00000547708.4	ENSG00000135486.16	HNRNPA1	530	59	0	9	1	Pass
ENST00000547566.4	ENSG00000135486.16	HNRNPA1	1234	59	210	18	4	Pass
ENST00000340913.9	ENSG00000135486.16	HNRNPA1	1842	52	669	19	4	Pass
ENST00000551702.4	ENSG00000135486.16	HNRNPA1	481	44	0	7	1	Pass
ENST00000330752.11	ENSG00000135486.16	HNRNPA1	1294	32	336	17	4	Pass
ENST00000547276.4	ENSG00000135486.16	HNRNPA1	1539	27	706	15	1	Pass
ENST00000548688.4	ENSG00000135486.16	HNRNPA1	711	16	0	11	3
ENST00000550994.1	ENSG00000135486.16	HNRNPA1	569	229	0	7	0	Pass
ENST00000262031.8	ENSG00000076067.10	RBMS2	8382	94	7062	9	2	Pass
ENST00000552247.5	ENSG00000076067.10	RBMS2	1471	65	369	9	2	Pass
ENST00000551369.4	ENSG00000076067.10	RBMS2	552	34	333	2	0	Pass
ENST00000552916.4	ENSG00000076067.10	RBMS2	1633	33	1343	2	0	Pass
ENST00000550726.4	ENSG00000076067.10	RBMS2	1452	232	369	6	2
ENST00000542360.1	ENSG00000076067.10	RBMS2	1484	232	461	4	4
ENST00000257904.9	ENSG00000135446.15	CDK4	2076	365	797	11	2	Pass
ENST00000312990.9	ENSG00000135446.15	CDK4	1650	291	1021	2	1
ENST00000549606.4	ENSG00000135446.15	CDK4	558	335	98	2	0	Pass
ENST00000553237.4	ENSG00000135446.15	CDK4	952	170	555	2	0	Pass
ENST00000546489.4	ENSG00000135446.15	CDK4	776	151	0	8	2
ENST00000547281.4	ENSG00000135446.15	CDK4	825	265	0	7	2
ENST00000550419.4	ENSG00000135446.15	CDK4	919	139	172	5	1	Pass
ENST00000551800.4	ENSG00000135446.15	CDK4	773	375	0	4	1
ENST00000552254.4	ENSG00000135446.15	CDK4	769	159	0	5	1	Pass
ENST00000552388.1	ENSG00000135446.15	CDK4	694	182	0	5	1	Pass
ENST00000552862.1	ENSG00000135446.15	CDK4	447	100	0	3	0	Pass
ENST00000547853.1	ENSG00000135446.15	CDK4	228	221	0	0	0
ENST00000331710.8	ENSG00000183735.8	TBK1	3256	338	726	23	5	Pass
ENST00000538890.4	ENSG00000183735.8	TBK1	547	236	0	6	1	Pass
ENST00000540417.1	ENSG00000183735.8	TBK1	513	218	0	6	1	Pass
ENST00000539810.1	ENSG00000183735.8	TBK1	419	273	0	3	0	Pass
ENST00000229179.7	ENSG00000111581.8	NUP107	6457	331	3346	33	7	Pass
ENST00000378905.5	ENSG00000111581.8	NUP107	2859	567	229	23	5	Pass
ENST00000535718.4	ENSG00000111581.8	NUP107	2655	59	2282	5	1	Pass
ENST00000539906.4	ENSG00000111581.8	NUP107	3004	243	68	30	8
ENST00000538549.1	ENSG00000111581.8	NUP107	678	421	0	4	2
ENST00000462284.4	ENSG00000135679.20	MDM2	7420	323	5694	9	2	Pass
ENST00000258149.8	ENSG00000135679.20	MDM2	12633	301	10836	9	2	Pass
ENST00000428863.5	ENSG00000135679.20	MDM2	1037	304	0	3	2
ENST00000393412.6	ENSG00000135679.20	MDM2	1404	304	366	3	1
ENST00000311420.12	ENSG00000135679.20	MDM2	1583	204	1122	0	0
ENST00000393417.6	ENSG00000135679.20	MDM2	1683	112	1356	0	2
ENST00000258148.10	ENSG00000135679.20	MDM2	1361	13	17	9	2	Pass
ENST00000539479.4	ENSG00000135679.20	MDM2	845	73	0	5	1	Pass
ENST00000393415.6	ENSG00000135679.20	MDM2	842	73	0	4	1
ENST00000523991.4	ENSG00000135679.20	MDM2	505	73	0	3	0	Pass
ENST00000543323.4	ENSG00000135679.20	MDM2	427	73	0	2	0	Pass
ENST00000356290.7	ENSG00000135679.20	MDM2	6735	73	5694	6	1	Pass
ENST00000393416.5	ENSG00000135679.20	MDM2	754	66	0	3	2
ENST00000544561.4	ENSG00000135679.20	MDM2	213	0	0	1	0	Pass
ENST00000393410.4	ENSG00000135679.20	MDM2	732	0	0	3	1
ENST00000496959.4	ENSG00000135679.20	MDM2	897	0	713	0	0
ENST00000299252.7	ENSG00000135679.20	MDM2	966	0	0	6	1	Pass
ENST00000481186.4	ENSG00000135679.20	MDM2	1056	0	947	0	0
ENST00000360430.5	ENSG00000135679.20	MDM2	891	0	0	6	1	Pass
ENST00000517852.4	ENSG00000135679.20	MDM2	393	0	0	2	1
ENST00000545204.1	ENSG00000135679.20	MDM2	398	0	241	1	0	Pass
ENST00000546048.4	ENSG00000135679.20	MDM2	363	0	125	0	0
ENST00000540352.4	ENSG00000135679.20	MDM2	1315	0	801	2	1
ENST00000542502.4	ENSG00000135679.20	MDM2	1127	0	871	2	0	Pass
ENST00000537182.4	ENSG00000135679.20	MDM2	1011	0	773	0	0
ENST00000536089.4	ENSG00000135679.20	MDM2	1181	0	943	0	0
ENST00000393413.6	ENSG00000135679.20	MDM2	657	0	0	3	1
ENST00000350057.8	ENSG00000135679.20	MDM2	1401	0	0	9	2	Pass
ENST00000348801.5	ENSG00000135679.20	MDM2	798	0	0	5	1	Pass
ENST00000478070.1	ENSG00000135679.20	MDM2	692	0	541	0	0
ENST00000547219.4	ENSG00000166225.7	FRS2	611	502	0	1	0	Pass
ENST00000549921.4	ENSG00000166225.7	FRS2	1952	415	8	11	0	Pass
ENST00000550316.4	ENSG00000166225.7	FRS2	545	508	0	0	0
ENST00000548154.4	ENSG00000166225.7	FRS2	597	475	0	1	0	Pass
ENST00000547414.4	ENSG00000166225.7	FRS2	521	426	0	0	0
ENST00000550389.4	ENSG00000166225.7	FRS2	6600	245	4826	11	0	Pass
ENST00000550937.4	ENSG00000166225.7	FRS2	781	507	0	5	0	Pass
ENST00000549092.4	ENSG00000166225.7	FRS2	584	484	0	1	0	Pass
ENST00000550169.4	ENSG00000166225.7	FRS2	570	538	0	0	0
ENST00000397997.5	ENSG00000166225.7	FRS2	6550	188	4833	11	0	Pass
ENST00000551325.1	ENSG00000166225.7	FRS2	704	152	0	8	0	Pass
ENST00000299300.9	ENSG00000166226.11	CCT2	2041	187	244	10	2	Pass
ENST00000544368.5	ENSG00000166226.11	CCT2	1728	61	72	11	2	Pass
ENST00000550010.4	ENSG00000166226.11	CCT2	1754	49	452	9	2	Pass
ENST00000543146.2	ENSG00000166226.11	CCT2	2189	481	239	8	2
ENST00000308086.2	ENSG00000173451.5	THAP2	5719	1500	3530	9	2	Pass
ENST00000547843.1	ENSG00000173451.5	THAP2	672	28	483	0	2
ENST00000551488.4	ENSG00000173451.5	THAP2	584	252	0	3	0	Pass
ENST00000551238.1	ENSG00000173451.5	THAP2	577	272	0	3	0	Pass
ENST00000393262.3	ENSG00000179941.6	BBS10	3595	83	1338	24	2	Pass
ENST00000261207.8	ENSG00000058272.14	PPP1R12A	5582	122	2365	9	2	Pass
ENST00000450142.5	ENSG00000058272.14	PPP1R12A	5721	266	2360	9	2	Pass
ENST00000437004.5	ENSG00000058272.14	PPP1R12A	4639	127	1522	9	2	Pass
ENST00000550299.4	ENSG00000058272.14	PPP1R12A	683	0	116	4	2
ENST00000546369.4	ENSG00000058272.14	PPP1R12A	2977	138	5	9	0	Pass
ENST00000550107.4	ENSG00000058272.14	PPP1R12A	2925	0	0	8	2
ENST00000547330.4	ENSG00000058272.14	PPP1R12A	2275	198	0	6	2
ENST00000548318.1	ENSG00000058272.14	PPP1R12A	582	290	0	0	0
ENST00000248306.6	ENSG00000127720.6	METTL25	2093	68	211	17	3	Pass
ENST00000548200.4	ENSG00000127720.6	METTL25	743	25	0	6	2
ENST00000356891.3	ENSG00000133641.16	C12orf29	2919	202	1737	14	1	Pass
ENST00000550333.4	ENSG00000133641.16	C12orf29	2740	143	2478	2	0	Pass
ENST00000552121.4	ENSG00000133641.16	C12orf29	1578	112	1347	2	0	Pass
ENST00000552847.4	ENSG00000133641.16	C12orf29	770	110	505	3	0	Pass
ENST00000453037.6	ENSG00000133641.16	C12orf29	731	86	526	2	0	Pass
ENST00000397809.8	ENSG00000173588.13	CEP83	3773	549	1116	13	1	Pass
ENST00000339839.8	ENSG00000173588.13	CEP83	3130	490	532	13	1	Pass
ENST00000397807.5	ENSG00000173588.13	CEP83	2737	491	825	5	0	Pass
ENST00000547232.4	ENSG00000173588.13	CEP83	2166	234	223	6	1	Pass
ENST00000547575.4	ENSG00000173588.13	CEP83	3122	549	1512	8	1	Pass
ENST00000546527.1	ENSG00000173588.13	CEP83	644	636	0	0	0
ENST00000535095.4	ENSG00000111142.12	METAP2	2431	659	783	6	0	Pass
ENST00000323666.8	ENSG00000111142.12	METAP2	3601	228	1934	10	1	Pass
ENST00000546753.4	ENSG00000111142.12	METAP2	1862	98	394	9	1	Pass
ENST00000261220.12	ENSG00000111142.12	METAP2	1836	29	437	10	1	Pass
ENST00000549502.4	ENSG00000111142.12	METAP2	513	27	0	1	1
ENST00000553151.4	ENSG00000111142.12	METAP2	564	27	0	2	0	Pass
ENST00000550777.4	ENSG00000111142.12	METAP2	1779	24	424	10	1	Pass
ENST00000551840.4	ENSG00000111142.12	METAP2	1874	17	421	10	1	Pass
ENST00000549808.1	ENSG00000111142.12	METAP2	538	48	0	5	1	Pass
ENST00000258499.6	ENSG00000136014.10	USP44	4022	288	1593	20	5
ENST00000393091.5	ENSG00000136014.10	USP44	3161	143	877	20	5
ENST00000552440.4	ENSG00000136014.10	USP44	1818	69	256	14	2	Pass
ENST00000537435.2	ENSG00000136014.10	USP44	2499	359	0	20	5
ENST00000551837.1	ENSG00000136014.10	USP44	666	172	0	4	1
ENST00000549639.1	ENSG00000136014.10	USP44	677	342	0	2	0	Pass
ENST00000229266.6	ENSG00000111666.9	CHPT1	1585	234	128	22	3	Pass
ENST00000549872.4	ENSG00000111666.9	CHPT1	2001	189	613	22	3	Pass
ENST00000549128.4	ENSG00000111666.9	CHPT1	1552	169	184	22	3	Pass
ENST00000552351.4	ENSG00000111666.9	CHPT1	1524	169	696	12	1	Pass
ENST00000552283.4	ENSG00000075188.7	NUP37	2372	139	1250	13	3	Pass
ENST00000251074.4	ENSG00000075188.7	NUP37	1203	64	156	13	3	Pass
ENST00000551744.2	ENSG00000075188.7	NUP37	762	135	0	9	2	Pass
ENST00000550459.1	ENSG00000075188.7	NUP37	645	490	0	3	0	Pass
ENST00000392872.6	ENSG00000139372.13	TDG	3251	233	1783	17	3	Pass
ENST00000436021.5	ENSG00000139372.13	TDG	824	408	0	3	1
ENST00000266775.12	ENSG00000139372.13	TDG	1602	278	101	17	3	Pass
ENST00000544861.4	ENSG00000139372.13	TDG	1387	478	103	12	2	Pass
ENST00000537100.4	ENSG00000139372.13	TDG	923	151	0	12	1	Pass
ENST00000361948.7	ENSG00000122970.14	IFT81	3048	547	1203	12	1	Pass
ENST00000552912.4	ENSG00000122970.14	IFT81	2710	129	548	13	4
ENST00000242591.8	ENSG00000122970.14	IFT81	3108	505	570	13	4
ENST00000546374.4	ENSG00000122970.14	IFT81	1171	72	0	10	1	Pass
ENST00000361234.8	ENSG00000170633.15	RNF34	2066	171	774	13	2	Pass
ENST00000613529.3	ENSG00000170633.15	RNF34	1449	129	775	1	1
ENST00000392465.6	ENSG00000170633.15	RNF34	2051	156	771	13	2	Pass
ENST00000554606.4	ENSG00000170633.15	RNF34	913	422	0	7	1	Pass
ENST00000392464.3	ENSG00000170633.15	RNF34	1722	68	128	17	4	Pass
ENST00000555076.1	ENSG00000170633.15	RNF34	593	65	388	0	0
ENST00000554868.1	ENSG00000170633.15	RNF34	459	236	0	5	1	Pass
ENST00000557402.1	ENSG00000170633.15	RNF34	431	317	0	2	1
ENST00000380152.6	ENSG00000139618.13	BRCA2	11986	232	1495	110	26	Pass
ENST00000544455.4	ENSG00000139618.13	BRCA2	10984	226	499	110	26	Pass
ENST00000438666.5	ENSG00000133104.11	SPG20	4789	60	2726	14	2	Pass
ENST00000451493.4	ENSG00000133104.11	SPG20	4944	217	2724	14	2	Pass
ENST00000355182.7	ENSG00000133104.11	SPG20	4820	93	2724	14	2	Pass
ENST00000494062.2	ENSG00000133104.11	SPG20	3018	253	762	14	2	Pass
ENST00000442101.4	ENSG00000120690.12	ELF1	3017	425	1504	5	2
ENST00000498824.3	ENSG00000120690.12	ELF1	3563	187	2999	4	1
ENST00000239882.5	ENSG00000120690.12	ELF1	3566	314	1390	11	2	Pass
ENST00000625359.1	ENSG00000120690.12	ELF1	2032	170	72	10	2	Pass
ENST00000405737.2	ENSG00000120690.12	ELF1	903	830	0	2	0	Pass
ENST00000379480.7	ENSG00000120662.14	MTRF1	2185	100	745	9	2	Pass
ENST00000379477.4	ENSG00000120662.14	MTRF1	1948	469	139	9	2	Pass
ENST00000239852.9	ENSG00000120662.14	MTRF1	1561	376	727	3	0	Pass
ENST00000452359.4	ENSG00000120662.14	MTRF1	820	141	0	6	1	Pass
ENST00000497679.5	ENSG00000120662.14	MTRF1	863	100	299	3	0	Pass
ENST00000430347.3	ENSG00000120662.14	MTRF1	557	100	0	3	0	Pass
ENST00000358545.5	ENSG00000120659.13	TNFSF11	1520	528	255	11	1	Pass
ENST00000405262.5	ENSG00000120659.13	TNFSF11	2135	304	1094	11	1	Pass
ENST00000398795.5	ENSG00000120659.13	TNFSF11	2199	150	1093	11	5
ENST00000544862.4	ENSG00000120659.13	TNFSF11	818	82	0	11	1	Pass
ENST00000239849.8	ENSG00000120659.13	TNFSF11	911	97	0	11	5
ENST00000611650.1	ENSG00000133114.16	GPALPP1	899	125	469	0	2
ENST00000379151.7	ENSG00000133114.16	GPALPP1	1393	102	266	10	2	Pass
ENST00000361121.5	ENSG00000133114.16	GPALPP1	3410	90	2301	10	2	Pass
ENST00000497558.4	ENSG00000133114.16	GPALPP1	4294	34	3235	10	2	Pass
ENST00000357537.4	ENSG00000133114.16	GPALPP1	5368	420	4433	6	0	Pass
ENST00000311191.9	ENSG00000136141.13	LRCH1	4710	228	2389	14	3	Pass
ENST00000389798.6	ENSG00000136141.13	LRCH1	4131	196	1746	16	3	Pass
ENST00000389797.6	ENSG00000136141.13	LRCH1	3314	136	884	16	4
ENST00000463929.4	ENSG00000136141.13	LRCH1	554	259	0	1	0	Pass
ENST00000478412.1	ENSG00000136141.13	LRCH1	545	327	0	1	0	Pass
ENST00000378720.6	ENSG00000139684.12	ESD	1192	182	159	13	2	Pass
ENST00000378697.4	ENSG00000139684.12	ESD	1079	235	80	11	2	Pass
ENST00000398119.5	ENSG00000102786.13	INTS6	7041	228	4186	25	6	Pass
ENST00000469430.4	ENSG00000102786.13	INTS6	3767	265	3044	3	4
ENST00000311234.7	ENSG00000102786.13	INTS6	3662	472	524	25	7
ENST00000497989.4	ENSG00000102786.13	INTS6	3022	367	523	20	3	Pass
ENST00000490542.4	ENSG00000102786.13	INTS6	2307	574	15	16	3	Pass
ENST00000483746.1	ENSG00000102786.13	INTS6	483	19	0	8	0	Pass
ENST00000491189.4	ENSG00000102786.13	INTS6	496	100	0	4	1
ENST00000488009.1	ENSG00000102786.13	INTS6	452	182	0	3	1
ENST00000485178.4	ENSG00000102786.13	INTS6	474	83	0	3	3
ENST00000483288.4	ENSG00000102786.13	INTS6	597	217	0	3	3
ENST00000442263.4	ENSG00000102786.13	INTS6	15428	489	14589	2	3
ENST00000468284.1	ENSG00000136108.13	CKAP2	579	297	0	1	0	Pass
ENST00000378034.6	ENSG00000136108.13	CKAP2	1972	117	368	7	1	Pass
ENST00000258607.8	ENSG00000136108.13	CKAP2	3375	117	1207	12	1	Pass
ENST00000378037.8	ENSG00000136108.13	CKAP2	3629	89	1486	12	1	Pass
ENST00000490903.4	ENSG00000136108.13	CKAP2	3395	281	1207	11	0	Pass
ENST00000480747.1	ENSG00000136108.13	CKAP2	537	245	0	0	0
ENST00000357495.3	ENSG00000139675.11	HNRNPA1L2	3011	1706	340	19	3	Pass
ENST00000390667.8	ENSG00000136122.14	BORA	2936	93	981	18	4	Pass
ENST00000618209.3	ENSG00000136122.14	BORA	533	90	96	3	1
ENST00000613797.3	ENSG00000136122.14	BORA	3034	146	981	20	4	Pass
ENST00000377815.4	ENSG00000136122.14	BORA	1673	202	0	15	3	Pass
ENST00000326291.9	ENSG00000083535.14	PIBF1	3154	337	541	9	1	Pass
ENST00000617689.3	ENSG00000083535.14	PIBF1	2882	256	527	11	2	Pass
ENST00000615625.1	ENSG00000083535.14	PIBF1	1098	385	60	3	0	Pass
ENST00000282003.6	ENSG00000152193.7	RNF219	3529	58	1288	20	0	Pass
ENST00000438724.4	ENSG00000139746.14	RBM26	5152	446	1752	21	4	Pass
ENST00000622611.3	ENSG00000139746.14	RBM26	5230	446	1752	23	4	Pass
ENST00000267229.10	ENSG00000139746.14	RBM26	3624	13	666	21	4	Pass
ENST00000438737.2	ENSG00000139746.14	RBM26	4132	440	666	22	4	Pass
ENST00000261296.6	ENSG00000088451.9	TGDS	1905	120	730	16	3	Pass
ENST00000376747.6	ENSG00000102595.17	UGGT2	4832	70	209	53	25
ENST00000621375.3	ENSG00000102595.17	UGGT2	1945	25	1132	13	2	Pass
ENST00000376714.6	ENSG00000102595.17	UGGT2	1233	169	225	13	1	Pass
ENST00000397618.6	ENSG00000102595.17	UGGT2	1547	87	339	15	3	Pass
ENST00000376712.4	ENSG00000102595.17	UGGT2	2240	80	1315	13	1	Pass
ENST00000399423.7	ENSG00000092330.14	TINF2	2168	330	771	8	2
ENST00000267415.10	ENSG00000092330.14	TINF2	1852	341	153	9	2	Pass
ENST00000626689.1	ENSG00000092330.14	TINF2	1643	341	877	4	1
ENST00000558566.1	ENSG00000092330.14	TINF2	1874	280	1169	4	1
ENST00000559019.1	ENSG00000092330.14	TINF2	885	299	368	2	1
ENST00000558476.4	ENSG00000092330.14	TINF2	894	454	0	3	1
ENST00000557921.1	ENSG00000092330.14	TINF2	499	225	0	3	1
ENST00000603611.4	ENSG00000100890.14	KIAA0391	603	500	0	3	1
ENST00000604073.1	ENSG00000100890.14	KIAA0391	552	492	0	2	1
ENST00000604948.4	ENSG00000100890.14	KIAA0391	1706	114	123	16	5
ENST00000321130.13	ENSG00000100890.14	KIAA0391	1589	440	511	10	2	Pass
ENST00000605201.1	ENSG00000100890.14	KIAA0391	578	507	0	2	1
ENST00000250377.10	ENSG00000100890.14	KIAA0391	6118	365	4047	22	5	Pass
ENST00000534898.7	ENSG00000100890.14	KIAA0391	2611	359	498	22	6
ENST00000603544.4	ENSG00000100890.14	KIAA0391	2232	423	103	22	5	Pass
ENST00000605870.4	ENSG00000100890.14	KIAA0391	1406	318	450	10	2	Pass
ENST00000557404.3	ENSG00000100890.14	KIAA0391	789	233	0	10	2	Pass
ENST00000557565.1	ENSG00000258790.1	KIAA0391	3857	380	1723	22	6
ENST00000416007.7	ENSG00000151332.17	MBIP	1648	87	524	11	1	Pass
ENST00000621657.3	ENSG00000151332.17	MBIP	1809	35	875	10	1	Pass
ENST00000318473.10	ENSG00000151332.17	MBIP	1586	38	514	11	1	Pass
ENST00000359527.10	ENSG00000151332.17	MBIP	1449	18	580	9	3
ENST00000604336.4	ENSG00000151332.17	MBIP	853	8	0	9	1	Pass
ENST00000603139.1	ENSG00000151332.17	MBIP	702	35	0	8	0	Pass
ENST00000604160.1	ENSG00000151332.17	MBIP	621	282	0	4	1
[truncated: 474 more rows]

## Sheet: Gene_Term_description
The description of high TTT-biased genes in nervous system and brain functions
Gene_Symbol		Term	Description
ZNF708		Protein Atlas Human Brain Elevated	Zinc finger protein 708
SP3		Developmental Process	Transcription factor Sp3
FAM169A		Protein Atlas Human Brain Elevated	Soluble lamin-associated protein of 75 kDa
Smad4		Nervous System Phenotype	Mothers against decapentaplegic homolog 4
RAD21L1		Protein Atlas Human Regionally Eleveted	Double-strand-break repair protein rad21-like protein 1
LEO1		Developmental Process	RNA polymerase-associated protein LEO1
IFT80		Developmental Process	Intraflagellar transport protein 80 homolog
IFT81		Developmental Process	Intraflagellar transport protein 81 homolog
Tinf2		Nervous System Phenotype	TERF1-interacting nuclear factor 2
NUP107		Developmental Process	Nuclear pore complex protein Nup107
TMEM144		Protein Atlas Human Brain Elevated	Transmembrane protein 144
Atg5		Nervous System Phenotype	Autophagy protein 5
Ptpn12		Nervous System Phenotype	Tyrosine-protein phosphatase non-receptor type 12
GAB1		Protein Atlas Human Brain Elevated	GRB2-associated-binding protein 1
Hoxa2		Nervous System Phenotype	Homeobox protein Hox-A2
Tdg		Nervous System Phenotype	G/T mismatch-specific thymine DNA glycosylase
ESCO2		Developmental Process	N-acetyltransferase ESCO2
Pkn2		Nervous System Phenotype	Serine/threonine-protein kinase N2
RMI1		Developmental Process	RecQ-mediated genome instability protein 1
DAZ3		Developmental Process	Deleted in azoospermia protein 3
DAZ2		Developmental Process	Deleted in azoospermia protein 2
DAZ1		Developmental Process	Deleted in azoospermia protein 1
DAZ4		Developmental Process	Deleted in azoospermia protein 4
C8orf48		Protein Atlas Human Brain Elevated	Uncharacterized protein C8orf48
SPAG16		Developmental Process	Sperm-associated antigen 16 protein
NCL		Developmental Process	Nucleolin
B3GNT5		Brain Development	Lactosylceramide 1,3-N-acetyl-beta-D-glucosaminyltransferase
KRT77		Developmental Process	Keratin, type II cytoskeletal 1b
Ptk2		Nervous System Phenotype	Focal adhesion kinase 1
FAM3C		Developmental Process	Protein FAM3C
PARD6B		Nervous System Development	Partitioning defective 6 homolog beta
Fkbp1a		Nervous System Phenotype	Peptidyl-prolyl cis-trans isomerase FKBP1A
FRMD3		Brain Measurement	FERM domain-containing protein 3
BCAP29		Developmental Process	B-cell receptor-associated protein 29
CCDC88A		Nervous System Development	Girdin
ZRANB1		Developmental Process	Ubiquitin thioesterase ZRANB1
Atad1		Nervous System Phenotype	ATPase family AAA domain-containing protein 1
NPIPA1		Protein Atlas Human Brain Elevated	Nuclear pore complex-interacting protein family member A1
ELAVL2		Protein Atlas Human Brain Elevated	ELAV-like protein 2
CCNA2		Developmental Process	Cyclin-A2
DYNC1I2		Brain Measurement	Cytoplasmic dynein 1 intermediate chain 2
ZDBF2		Protein Atlas Human Brain Elevated	DBF4-type zinc finger-containing protein 2
Rpgr		Nervous System Phenotype	Rpgr
Bbs10		Nervous System Phenotype	Bardet-Biedl syndrome 10 protein
Brca2		Nervous System Phenotype	Breast cancer type 2 susceptibility protein
Helq		Nervous System Phenotype	Helicase POLQ-like
Xrcc2		Nervous System Phenotype	DNA repair protein XRCC2
ZHX1		Developmental Process	Zinc fingers and homeoboxes protein 1
RIPK2		Developmental Process	Receptor-interacting serine/threonine-protein kinase 2
Rc3h2		Nervous System Phenotype	Roquin-2
NEK1		Developmental Process	NEK1
APCS		Developmental Process	Serum amyloid P-component
SYNCRIP		Developmental Process	Heterogeneous nuclear ribonucleoprotein Q
ACVR2A		Developmental Process	Activin receptor type-2A
Frs2		Nervous System Phenotype	Fibroblast growth factor receptor substrate 2
Nup50		Nervous System Phenotype	Nuclear pore complex protein Nup50
C9		Nervous System Phenotype	Complement component C9
PBLD		Developmental Process	Phenazine biosynthesis-like domain-containing protein
BBS5		Developmental Process	Bardet-Biedl syndrome 5 protein
Stam		Nervous System Phenotype	Signal transducing adapter molecule 1
Cd46		Nervous System Phenotype	Membrane cofactor protein
ZPBP2		Developmental Process	Zona pellucida-binding protein 2
Pdc		Nervous System Phenotype	Phosducin
CCDC175		Protein Atlas Human Regionally Eleveted	Coiled-coil domain-containing protein 175
SKIL		Nervous System Development	Ski-like protein
EVI5		Protein Atlas Human Brain Elevated	Ecotropic viral integration site 5 protein homolog
ASCC3		Brain Measurement	Activating signal cointegrator 1 complex subunit 3
SOS2		Developmental Process	Son of sevenless homolog 2
ATF6		Developmental Process	Cyclic AMP-dependent transcription factor ATF-6 alpha
Mdm2		Nervous System Phenotype	E3 ubiquitin-protein ligase Mdm2
C1GALT1		Developmental Process	Glycoprotein-N-acetylgalactosamine 3-beta-galactosyltransferase 1
Cdk4		Nervous System Phenotype	Cyclin-dependent kinase 4
Spg20		Nervous System Phenotype	Spartin
PDP1		Protein Atlas Human Regionally Eleveted	[Pyruvate dehydrogenase [acetyl-transferring]]-phosphatase 1, mitochondrial
Birc6		Nervous System Phenotype	Baculoviral IAP repeat-containing protein 6
RB1CC1		Developmental Process	RB1-inducible coiled-coil protein 1
Mns1		Nervous System Phenotype	Meiosis-specific nuclear structural protein 1
CXorf57		Protein Atlas Human Brain Elevated	RPA-related protein RADX
Snx13		Nervous System Phenotype	Sorting nexin-13
DDX4		Developmental Process	Probable ATP-dependent RNA helicase DDX4
ARID4B		Developmental Process	AT-rich interactive domain-containing protein 4B
POU1F1		Brain Development	Pituitary-specific positive transcription factor 1
SLC9C1		Developmental Process	Sodium/hydrogen exchanger 10
Snap91		Nervous System Phenotype	Clathrin coat assembly protein AP180
MSTN		Developmental Process	Growth/differentiation factor 8
ASPA		Protein Atlas Human Brain Elevated	Aspartoacylase
Pros1		Nervous System Phenotype	Vitamin K-dependent protein S
SPRED1		Developmental Process	Sprouty-related, EVH1 domain-containing protein 1
Ispd		Nervous System Phenotype	D-ribitol-5-phosphate cytidylyltransferase
CAPRIN2		Nervous System Development	Caprin-2
MYEF2		Nervous System Development	Myelin expression factor 2
MEGF9		Developmental Process	Multiple epidermal growth factor-like domains protein 9
ADAD1		Developmental Process	Adenosine deaminase domain-containing protein 1
ARHGAP11B		Brain Development	Rho GTPase-activating protein 11B
PHF6		Developmental Process	PHD finger protein 6
Myo6		Nervous System Phenotype	Unconventional myosin-VI
Fam161a		Nervous System Phenotype	Protein FAM161A
USP33		Nervous System Development	Ubiquitin carboxyl-terminal hydrolase 33
ELF1		Developmental Process	ETS-related transcription factor Elf-1
CNTN6		Brain Measurement	Contactin-6
C11ORF74		Developmental Process	Protein C11orf74
Ptbp2		Nervous System Phenotype	Polypyrimidine tract-binding protein 2
XRN1		Developmental Process	5'-3' exoribonuclease 1
PIK3R3		Developmental Process	Phosphatidylinositol 3-kinase regulatory subunit gamma
NFATC3		Developmental Process	Nuclear factor of activated T-cells, cytoplasmic 3
PGM2L1		Protein Atlas Human Brain Elevated	Glucose 1,6-bisphosphate synthase
ZNF292		Brain Measurement	Zinc finger protein 292
CABYR		Developmental Process	Calcium-binding tyrosine phosphorylation-regulated protein
Pdss2		Nervous System Phenotype	Decaprenyl-diphosphate synthase subunit 2
HMGCLL1		Protein Atlas Human Brain Elevated	3-hydroxy-3-methylglutaryl-CoA lyase, cytoplasmic
ABCA5		Developmental Process	ATP-binding cassette sub-family A member 5
LRRC34		Developmental Process	Leucine-rich repeat-containing protein 34
MFN1		Nervous System Development	Mitofusin-1
CYP7B1		Developmental Process	Cytochrome P450 7B1
CHEK2		Developmental Process	CHEK2
LRCH1		Protein Atlas Human Regionally Eleveted	Leucine-rich repeat and calponin homology domain-containing protein 1
ZNF326		Brain Measurement	DBIRD complex subunit ZNF326
Yipf5		Nervous System Phenotype	Protein YIPF5
POT1		Brain Measurement	Protection of telomeres protein 1
PIFO		Protein Atlas Human Regionally Eleveted	Protein pitchfork
ARHGAP18		Developmental Process	Rho GTPase-activating protein 18
SHC4		Protein Atlas Human Brain Elevated	SHC-transforming protein 4
MARCH7		Developmental Process	E3 ubiquitin-protein ligase MARCH7
DOCK7		Brain Development	Dedicator of cytokinesis protein 7
Cfh		Nervous System Phenotype	Complement factor H
MCMDC2		Developmental Process	Minichromosome maintenance domain-containing protein 2
LRRC72		Protein Atlas Human Regionally Eleveted	Leucine-rich repeat-containing protein 72
MATR3		Developmental Process	Matrin-3
FLG2		Developmental Process	Filaggrin-2
ANXA5		Brain Measurement	Annexin A5
DSC2		Developmental Process	Desmocollin-2
ATP2C1		Developmental Process	Calcium-transporting ATPase type 2C member 1
SLC25A46		Nervous System Development	Solute carrier family 25 member 46
GRSF1		Developmental Process	G-rich sequence factor 1
ANGPTL3		Developmental Process	Angiopoietin-related protein 3
Kif3a		Nervous System Phenotype	Kinesin-like protein KIF3A
TNFSF11		Brain Measurement	Tumor necrosis factor ligand superfamily member 11
CDKL3		Nervous System Development	Cyclin-dependent kinase-like 3
HCLS1		Nervous System Development	Hematopoietic lineage cell-specific protein
Napepld		Nervous System Phenotype	N-acyl-phosphatidylethanolamine-hydrolyzing phospholipase D
SYT14		Protein Atlas Human Brain Elevated	Synaptotagmin-14
FAM171B		Protein Atlas Human Brain Elevated	Protein FAM171B
MRAP2		Protein Atlas Human Brain Elevated	Melanocortin-2 receptor accessory protein 2
Prkaa2		Nervous System Phenotype	5'-AMP-activated protein kinase catalytic subunit alpha-2
PAPSS1		Developmental Process	Bifunctional 3'-phosphoadenosine 5'-phosphosulfate synthase 1
Usp53		Nervous System Phenotype	Inactive ubiquitin carboxyl-terminal hydrolase 53
ARG2		Developmental Process	Arginase-2, mitochondrial
HNRNPD		Brain Development	Heterogeneous nuclear ribonucleoprotein D0
SCP2		Developmental Process	Non-specific lipid-transfer protein
Lifr		Nervous System Phenotype	Leukemia inhibitory factor receptor
CRBN		Brain Measurement	Protein cereblon
Ccdc160		Nervous System Phenotype	Coiled-coil domain-containing protein 160
NXPH1		Protein Atlas Human Brain Elevated	Neurexophilin-1
RPS6KB1		Developmental Process	Ribosomal protein S6 kinase beta-1
GPCPD1		Brain Measurement	Glycerophosphocholine phosphodiesterase GPCPD1
TOPORS		Nervous System Development	E3 ubiquitin-protein ligase Topors
Ifngr1		Nervous System Phenotype	Interferon gamma receptor 1
USP44		Protein Atlas Human Regionally Eleveted	Ubiquitin carboxyl-terminal hydrolase 44
SMAP1		Developmental Process	Protein unc-45 homolog A
NEBL		Developmental Process	Nebulette
SCLT1		Nervous System Development	Sodium channel and clathrin linker 1
Pibf1		Nervous System Phenotype	Progesterone-induced-blocking factor 1
CHUK		Developmental Process	Inhibitor of nuclear factor kappa-B kinase subunit alpha
ENPEP		Developmental Process	Glutamyl aminopeptidase
Impa1		Nervous System Phenotype	Inositol monophosphatase 1
PPP4R2		Developmental Process	Serine/threonine-protein phosphatase 4 regulatory subunit 2
RBL1		Developmental Process	Retinoblastoma-like protein 1
Mtf2		Nervous System Phenotype	Metal-response element-binding transcription factor 2
SBSN		Protein Atlas Human Regionally Eleveted	Suprabasin
HRNR		Developmental Process	Hornerin
ZBTB1		Developmental Process	Zinc finger and BTB domain-containing protein 1
NEXN		Nervous System Development	Nexilin
PANK2		Developmental Process	Pantothenate kinase 2, mitochondrial
KLHL2		Protein Atlas Human Brain Elevated	Kelch-like protein 2
ASNS		Developmental Process	Asparagine synthetase [glutamine-hydrolyzing]
YTHDC2		Developmental Process	3'-5' RNA helicase YTHDC2
EQTN		Developmental Process	Equatorin
HSD17B13		Protein Atlas Human Regionally Eleveted	17-beta-hydroxysteroid dehydrogenase 13
HFM1		Protein Atlas Human Brain Elevated	Probable ATP-dependent DNA helicase HFM1
Mbd4		Nervous System Phenotype	Methyl-CpG-binding domain protein 4
Larp7		Nervous System Phenotype	La-related protein 7
AMIGO2		Brain Development	Amphoterin-induced protein 2
Sestd1		Nervous System Phenotype	SEC14 domain and spectrin repeat-containing protein 1
USP1		Developmental Process	Ubiquitin carboxyl-terminal hydrolase 1
C14orf39		Protein Atlas Human Regionally Eleveted	Protein SIX6OS1 (Six6 opposite strand transcript 1
C12ORF29		Developmental Process	Uncharacterized protein C12orf29
OSBPL11		Developmental Process	Oxysterol-binding protein-related protein 11
RAD23B		Developmental Process	UV excision repair protein RAD23 homolog B
PLAA		Nervous System Development	Phospholipase A-2-activating protein
